# Supplementary material for: Descriptive Epidemiology of breast and gynecological cancers among patients attending Saint Paul’s Hospital Millennium Medical College, Ethiopia
Source: PLoS One. 2020 Mar 20;15(3):e0230625. doi: 10.1371/journal.pone.0230625 (PMC7083302; doi:10.1371/journal.pone.0230625)
Supplement: S1 Dataset — (XLSX) [file pone.0230625.s001.xlsx]

## Sheet: meta data
PatientAge	PatientSex	Residence	yearofdxGC	TumorLocationGenitalFemale	Diagnosis	Histologicclass
33	Female	Addis Ababa	2017	Ovary	Malignant	Adenosquamous carcinoma
70	Female	Addis Ababa	2018	Cervix	Malignant	Adenosquamous carcinoma
37	Female	Addis Ababa	2017	Ovary	Malignant	Adenocarcinoma
55	Female	Addis Ababa	2014	breast	Malignant	Adenocarcinoma
51	Female	Oromia	2016	Cervix	Malignant	Adenocarcinoma
58	Female	Oromia	2014	Cervix	Malignant	Adenocarcinoma
63	Female	Addis Ababa	2017	Cervix	Malignant	Adenocarcinoma
45	Female	Oromia	2018	Endometrium	Malignant	Adenocarcinoma
60	Female	Addis Ababa	2014	Fallopian tubes & broad ligament	Malignant	Adenocarcinoma
58	Female	Tigrai	2018	Cervix	Malignant	Adenocarcinoma
45	Female	Oromia	2018	Cervix	Malignant	Adenocarcinoma
35	Female	Addis Ababa	2017	breast	Malignant	Adenocarcinoma
30	Female	Oromia	2018	Cervix	Malignant	Adenocarcinoma
50	Female	Addis Ababa	2016	Ovary	Malignant	Adenocarcinoma
40	Female	Addis Ababa	2016	breast	Malignant	Adenocarcinoma
70	Female	Amhara	2017	Fallopian tubes & broad ligament	Malignant	Adenocarcinoma
56	Female	Oromia	2016	Ovary	Malignant	Adenocarcinoma
56	Female	Addis Ababa	2018	Endometrium	Malignant	Adenocarcinoma
37	Female	Addis Ababa	2018	Endometrium	Malignant	Adenocarcinoma
60	Female	Addis Ababa	2015	Endometrium	Malignant	Adenocarcinoma
57	Female	Oromia	2017	Endometrium	Malignant	Adenocarcinoma
40	Female	Addis Ababa	2017	Cervix	Malignant	Adenocarcinoma
38	Female	Addis Ababa	2017	Ovary	Malignant	Adenocarcinoma
70	Female	Addis Ababa	2018	Ovary	Malignant	Adenocarcinoma
65	Female	Addis Ababa	2017	Endometrium	Malignant	Adenocarcinoma
60	Female	Oromia	2017	Cervix	Malignant	Adenocarcinoma
43	Female	Addis Ababa	2018	Cervix	Malignant	Adenocarcinoma
38	Female	Addis Ababa	2018	Ovary	Malignant	Adenocarcinoma
35	Female	Amhara	2014	breast	Malignant	Adenocarcinoma
38	Female	Oromia	2014	Myometrium	Malignant	Adenocarcinoma
37	Female	Oromia	2018	Cervix	Malignant	Adenocarcinoma
50	Female	Addis Ababa	2018	Endometrium	Malignant	Adenocarcinoma
28	Female	Oromia	2016	Ovary	Malignant	Adenocarcinoma
36	Female	Addis Ababa	2016	Cervix	Malignant	Adenocarcinoma
65	Female	Addis Ababa	2015	Cervix	Malignant	Adenocarcinoma
28	Female	Oromia	2018	Cervix	Malignant	Adenocarcinoma
35	Female	Addis Ababa	2014	Endometrium	Malignant	Adenocarcinoma
24	Female	Oromia	2015	Cervix	Malignant	Adenocarcinoma
75	Female	Oromia	2018	Cervix	Malignant	Adenocarcinoma
35	Female	Addis Ababa	2015	Cervix	Malignant	Adenocarcinoma
44	Female	Oromia	2016	Endometrium	Malignant	Adenocarcinoma
35	Female	Amhara	2018	Endometrium	Malignant	Adenocarcinoma
40	Female	Oromia	2015	Cervix	Malignant	Adenocarcinoma
50	Female	Addis Ababa	2016	Cervix	Malignant	Adenocarcinoma
35	Female	Oromia	2018	Ovary	Malignant	Adenocarcinoma
50	Female	Addis Ababa	2018	Endometrium	Malignant	Adenocarcinoma
45	Female	Oromia	2016	Ovary	Malignant	Adenocarcinoma
50	Female	Addis Ababa	2016	Ovary	Malignant	Adenocarcinoma
50	Female	Tigrai	2018	Ovary	Malignant	Adenocarcinoma
53	Female	Addis Ababa	2016	Cervix	Malignant	Adenocarcinoma
60	Female	Oromia	2018	Cervix	Malignant	Adenocarcinoma
38	Female	Addis Ababa	2015	Cervix	Malignant	Adenocarcinoma
35	Female	Addis Ababa	2015	Cervix	Malignant	Adenocarcinoma
45	Female	Amhara	2015	Cervix	Malignant	Adenocarcinoma
70	Female	Addis Ababa	2018	Endometrium	Malignant	Adenocarcinoma
60	Female	Addis Ababa	2018	Endometrium	Malignant	Adenocarcinoma
50	Female	Oromia	2016	Cervix	Malignant	Adenocarcinoma
80	Female	Oromia	2016	Myometrium	Malignant	Adenocarcinoma
30	Female	Oromia	2015	Others	Malignant	Adenocarcinoma
60	Female	Oromia	2016	Myometrium	Malignant	Adenocarcinoma
50	Female	Addis Ababa	2015	breast	Malignant	Adenocarcinoma
70	Female	Oromia	2018	Cervix	Malignant	Adenocarcinoma
50	Female	Addis Ababa	2018	Cervix	Malignant	Adenocarcinoma
55	Female	Oromia	2018	Ovary	Malignant	Adenocarcinoma
33	Female	Oromia	2018	Endometrium	Malignant	Adenocarcinoma
65	Female	Oromia	2018	Endometrium	Malignant	Adenocarcinoma
28	Female	Addis Ababa	2018	Cervix	Malignant	Adenocarcinoma
38	Female	Oromia	2017	Endometrium	Malignant	Adenocarcinoma
40	Female	Oromia	2017	Ovary	Malignant	Adenocarcinoma
70	Female	Addis Ababa	2017	Endometrium	Malignant	Adenocarcinoma
47	Female	Amhara	2018	Cervix	Malignant	Adenocarcinoma
53	Female	Addis Ababa	2017	Cervix	Malignant	Adenocarcinoma
60	Female	Addis Ababa	2018	Endometrium	Malignant	Adenocarcinoma
60	Female	Addis Ababa	2018	Endometrium	Malignant	Adenocarcinoma
50	Female	Oromia	2018	Cervix	Malignant	Adenocarcinoma
60	Female	Oromia	2016	Endometrium	Malignant	Adenocarcinoma
86	Female	Addis Ababa	2015	Myometrium	Malignant	Adenocarcinoma
38	Female	Amhara	2014	breast	Malignant	Adenocarcinoma
52	Female	Oromia	2016	Myometrium	Malignant	Adenocarcinoma
28	Female	Addis Ababa	2016	Cervix	Malignant	Adenocarcinoma
70	Female	Addis Ababa	2016	Endometrium	Malignant	Adenocarcinoma
38	Female	Addis Ababa	2015	Cervix	Malignant	Adenocarcinoma
28	Female	Addis Ababa	2016	Myometrium	Malignant	Adenocarcinoma
30	Female	Oromia	2016	Cervix	Malignant	Adenocarcinoma
38	Female	Addis Ababa	2015	Cervix	Malignant	Adenocarcinoma
40	Female	Oromia	2015	Myometrium	Malignant	Adenocarcinoma
35	Female	Addis Ababa	2015	Cervix	Malignant	Adenocarcinoma
53	Female	Addis Ababa	2016	Cervix	Malignant	Adenocarcinoma
42	Female	Oromia	2016	Endometrium	Malignant	Adenocarcinoma
70	Female	Amhara	2018	Endometrium	Malignant	Adenocarcinoma
50	Female	Amhara	2015	Cervix	Malignant	Adenoid basal carcinoma
40	Female	Addis Ababa	2017	Cervix	Malignant	Adenoid cystic carcinoma
35	Female	Addis Ababa	2018	Cervix	Malignant	Adenosquamous carcinoma
48	Female	Oromia	2018	Cervix	Malignant	Adenosquamous carcinoma
50	Female	Oromia	2017	Cervix	Malignant	Adenosquamous carcinoma
50	Female	Addis Ababa	2018	Cervix	Malignant	Adenosquamous carcinoma
50	Female	Addis Ababa	2018	Cervix	Malignant	Adenosquamous carcinoma
50	Female	Addis Ababa	2018	Endometrium	Malignant	Adenosquamous carcinoma
57	Female	Oromia	2018	Cervix	Malignant	Adenosquamous carcinoma
49	Female	Oromia	2014	Cervix	Malignant	Basal carcinoma
60	Female	Oromia	2016	Ovary	Malignant	Brenner tumor
75	Female	Addis Ababa	2018	Ovary	Malignant	Brenner tumor
60	Female	Addis Ababa	2015	Ovary	Malignant	Brenner tumor
37	Female	Addis Ababa	2016	Ovary	Malignant	Brenner tumor
25	Female	Addis Ababa	2018	Ovary	Malignant	Carcinoma
42	Female	Addis Ababa	2014	Cervix	Malignant	Carcinoma
51	Female	Addis Ababa	2014	Ovary	Malignant	Carcinoma
40	Female	Oromia	2014	Ovary	Malignant	Carcinoma
55	Female	Addis Ababa	2017	Endometrium	Malignant	Carcinoma
65	Female	Addis Ababa	2018	Cervix	Malignant	Carcinoma
70	Female	Oromia	2016	Cervix	Malignant	Carcinoma
65	Female	Oromia	2014	Endometrium	Malignant	Carcinoma
30	Female	Oromia	2016	breast	Malignant	Carcinoma
75	Female	Oromia	2016	Myometrium	Malignant	Carcinoma
46	Female	Oromia	2018	breast	Malignant	Carcinoma
32	Female	Oromia	2018	Ovary	Malignant	Carcinoma
34	Female	Addis Ababa	2014	breast	Malignant	Carcinoma
55	Female	Oromia	2015	Ovary	Malignant	Carcinoma
45	Female	Addis Ababa	2014	breast	Malignant	Carcinoma
30	Female	Oromia	2018	breast	Malignant	Carcinoma
60	Female	Oromia	2018	Endometrium	Malignant	Carcinoma
40	Female	Addis Ababa	2016	Myometrium	Malignant	Carcinoma
45	Female	Addis Ababa	2018	Cervix	Malignant	Carcinoma
60	Female	Addis Ababa	2014	Ovary	Malignant	Carcinoma
50	Female	Addis Ababa	2016	Ovary	Malignant	Carcinoma
30	Female	Addis Ababa	2015	Cervix	Malignant	Carcinoma
15	Female	Addis Ababa	2014	Ovary	Malignant	Carcinoma
30	Female	Addis Ababa	2018	breast	Malignant	Carcinoma
30	Female	Addis Ababa	2018	breast	Malignant	Carcinoma
25	Female	Oromia	2015	Ovary	Malignant	Carcinoma
45	Female	Addis Ababa	2017	breast	Malignant	Carcinoma
40	Female	Addis Ababa	2018	Ovary	Malignant	Carcinoma
34	Female	Addis Ababa	2016	Ovary	Malignant	Carcinoma
50	Female	Oromia	2015	Cervix	Malignant	Carcinoma
70	Female	Oromia	2016	Myometrium	Malignant	Carcinoma
40	Female	Addis Ababa	2017	breast	Malignant	Carcinoma
39	Female	Oromia	2015	Endometrium	Malignant	Carcinoma
65	Female	Addis Ababa	2018	Cervix	Malignant	Carcinoma
65	Female	Addis Ababa	2018	Endometrium	Malignant	Carcinoma
36	Female	Amhara	2018	Ovary	Malignant	Carcinoma
30	Female	Addis Ababa	2015	Cervix	Malignant	Carcinoma
65	Female	Amhara	2018	Cervix	Malignant	Carcinoma
40	Female	Addis Ababa	2016	Cervix	Malignant	Carcinoma
50	Female	Addis Ababa	2015	Ovary	Malignant	Carcinoma
37	Female	Addis Ababa	2015	Cervix	Malignant	Carcinoma
60	Female	Oromia	2018	breast	Malignant	Carcinoma
23	Female	Amhara	2015	Ovary	Malignant	Carcinoma
50	Female	Oromia	2017	Endometrium	Malignant	Carcinoma
25	Female	Oromia	2015	breast	Malignant	Carcinoma
38	Female	Addis Ababa	2018	breast	Malignant	Carcinoma
35	Female	Addis Ababa	2017	breast	Malignant	Carcinoma
37	Female	Oromia	2018	breast	Malignant	Carcinoma
60	Female	Addis Ababa	2018	Endometrium	Malignant	Carcinoma
56	Female	Addis Ababa	2017	Endometrium	Malignant	Carcinoma
35	Female	Oromia	2017	breast	Malignant	Carcinoma
60	Female	Oromia	2017	breast	Malignant	Carcinoma
56	Female	Oromia	2017	Endometrium	Malignant	Carcinoma
50	Female	Addis Ababa	2017	breast	Malignant	Carcinoma
64	Female	Oromia	2018	Endometrium	Malignant	Carcinoma
65	Female	Oromia	2015	Cervix	Malignant	Carcinoma
45	Female	Addis Ababa	2014	Ovary	Malignant	Carcinoma
35	Female	Addis Ababa	2016	Myometrium	Malignant	Carcinoma
28	Female	Amhara	2016	Myometrium	Malignant	Carcinoma
23	Female	Oromia	2014	breast	Malignant	Carcinoma
45	Female	Oromia	2014	breast	Malignant	Carcinoma
75	Female	Oromia	2016	Myometrium	Malignant	Carcinoma
63	Female	Addis Ababa	2016	Cervix	Malignant	Carcinoma in situ
55	Female	Addis Ababa	2014	Cervix	Malignant	Carcinoma in situ
66	Female	Oromia	2016	Others	Malignant	Carcinoma in situ
50	Female	Addis Ababa	2016	Cervix	Malignant	Carcinoma in situ
50	Female	Oromia	2014	Cervix	Malignant	Carcinoma in situ
40	Female	Addis Ababa	2014	Cervix	Malignant	Carcinoma in situ
50	Female	Oromia	2018	Cervix	Malignant	Carcinoma in situ
55	Female	Oromia	2017	Cervix	Malignant	Carcinoma in situ
35	Female	Addis Ababa	2017	Cervix	Malignant	Carcinoma in situ
38	Female	Oromia	2018	Endometrium	Malignant	Carcinoma in situ
60	Female	Oromia	2016	Cervix	Malignant	Carcinoma in situ
35	Female	Addis Ababa	2016	Endometrium	Malignant	Carcinoma
59	Female	Oromia	2018	Endometrium	Malignant	Carcinoma
55	Female	Addis Ababa	2015	Cervix	Malignant	Carcinosarcoma
32	Female	Addis Ababa	2017	Ovary	Malignant	Carcinosarcoma
70	Female	Addis Ababa	2015	Ovary	Malignant	Carcinosarcoma
50	Female	Addis Ababa	2016	Endometrium	Malignant	Carcinosarcoma
58	Female	Addis Ababa	2015	Endometrium	Malignant	Carcinosarcoma
50	Female	Addis Ababa	2015	Ovary	Malignant	Carcinosarcoma
60	Female	Oromia	2015	Myometrium	Malignant	Carcinosarcoma
62	Female	Addis Ababa	2017	Endometrium	Malignant	Carcinosarcoma
58	Female	Amhara	2016	Ovary	Malignant	Carcinosarcoma
50	Female	Addis Ababa	2015	Endometrium	Malignant	Carcinosarcoma
57	Female	Addis Ababa	2018	Endometrium	Malignant	Carcinosarcoma
55	Female	Amhara	2016	Ovary	Malignant	Carcinosarcoma
59	Female	Oromia	2018	Ovary	Malignant	Carcinosarcoma
62	Female	Oromia	2018	Endometrium	Malignant	Carcinosarcoma
52	Female	Addis Ababa	2015	Myometrium	Malignant	Carcinosarcoma
47	Female	Oromia	2015	Myometrium	Malignant	Choriocarcinoma
21	Female	Oromia	2017	Endometrium	Malignant	Choriocarcinoma
45	Female	Addis Ababa	2014	Myometrium	Malignant	Choriocarcinoma
45	Female	Addis Ababa	2015	Myometrium	Malignant	Choriocarcinoma
36	Female	Oromia	2015	Ovary	Malignant	Choriocarcinoma
19	Female	Addis Ababa	2015	Myometrium	Malignant	Choriocarcinoma
40	Female	Addis Ababa	2016	Endometrium	Malignant	Choriocarcinoma
40	Female	Oromia	2018	Endometrium	Malignant	Choriocarcinoma
25	Female	Addis Ababa	2018	Endometrium	Malignant	Choriocarcinoma
29	Female	Amhara	2014	Others	Malignant	Condyloma acuminatum
36	Female	Oromia	2015	Cervix	Malignant	Condyloma acuminatum
27	Female	Oromia	2015	breast	Malignant	Cribriform carcinoma
49	Female	Addis Ababa	2015	breast	Malignant	Cribriform carcinoma
68	Female	Oromia	2015	Ovary	Malignant	Cystadenocarcinoma
36	Female	Addis Ababa	2015	Ovary	Malignant	Cystadenocarcinoma
28	Female	Oromia	2016	Endometrium	Malignant	Cystadenocarcinoma
38	Female	Addis Ababa	2016	Myometrium	Malignant	Cystadenocarcinoma
25	Female	Addis Ababa	2018	Ovary	Malignant	Cystadenocarcinoma
37	Female	Addis Ababa	2018	Ovary	Malignant	Cystadenocarcinoma
57	Female	Addis Ababa	2016	Ovary	Malignant	Cystadenocarcinoma
60	Female	Oromia	2016	Myometrium	Malignant	Cystadenocarcinoma
65	Female	Oromia	2017	Ovary	Malignant	Cystadenocarcinoma
70	Female	Addis Ababa	2017	Ovary	Malignant	Cystadenocarcinoma
50	Female	Addis Ababa	2017	Ovary	Malignant	Cystadenocarcinoma
21	Female	Addis Ababa	2014	Ovary	Malignant	Cystadenofibrocarcinoma
45	Female	Addis Ababa	2016	Ovary	Malignant	Cystadenocarcinoma
60	Female	Addis Ababa	2015	Cervix	Malignant	Cystic carcinoma
35	Female	Oromia	2017	Endometrium	Malignant	Cystic carcinoma
55	Female	Addis Ababa	2014	Ovary	Malignant	Cystic teratoma
28	Female	Addis Ababa	2015	Ovary	Malignant	Cystic teratoma
40	Female	Oromia	2015	Ovary	Malignant	Cystic teratoma
17	Female	Addis Ababa	2015	Ovary	Malignant	Cystic teratoma
53	Female	Addis Ababa	2018	breast	Malignant	Ductal carcinoma
30	Female	Addis Ababa	2015	breast	Malignant	Ductal adenocarcinoma
47	Female	Addis Ababa	2015	breast	Malignant	Ductal adenocarcinoma
30	Female	Oromia	2016	breast	Malignant	Ductal carcinoma
28	Female	Tigrai	2014	breast	Malignant	Ductal carcinoma
40	Female	Addis Ababa	2014	breast	Malignant	Ductal carcinoma
40	Female	Addis Ababa	2015	breast	Malignant	Ductal carcinoma
35	Female	Addis Ababa	2017	breast	Malignant	Ductal carcinoma
35	Female	Oromia	2014	breast	Malignant	Ductal carcinoma
45	Female	Oromia	2014	breast	Malignant	Ductal carcinoma
45	Female	Oromia	2014	breast	Malignant	Ductal carcinoma
45	Female	Addis Ababa	2018	breast	Malignant	Ductal carcinoma
38	Female	Addis Ababa	2014	breast	Malignant	Ductal carcinoma
34	Female	Addis Ababa	2017	breast	Malignant	Ductal carcinoma
40	Female	Addis Ababa	2016	breast	Malignant	Ductal carcinoma
33	Female	Addis Ababa	2014	breast	Malignant	Ductal carcinoma
35	Female	Oromia	2014	breast	Malignant	Ductal carcinoma
45	Female	Oromia	2015	breast	Malignant	Ductal carcinoma
40	Female	Oromia	2016	breast	Malignant	Ductal carcinoma
45	Female	Addis Ababa	2016	breast	Malignant	Ductal carcinoma
39	Female	Oromia	2018	breast	Malignant	Ductal carcinoma
35	Female	Addis Ababa	2014	breast	Malignant	Ductal carcinoma
45	Female	Oromia	2017	breast	Malignant	Ductal carcinoma
46	Female	Oromia	2016	breast	Malignant	Ductal carcinoma
41	Female	Addis Ababa	2015	breast	Malignant	Ductal carcinoma
37	Female	Addis Ababa	2014	breast	Malignant	Ductal carcinoma
23	Female	Oromia	2017	breast	Malignant	Ductal carcinoma
58	Female	Addis Ababa	2018	breast	Malignant	Ductal carcinoma
46	Female	Addis Ababa	2016	breast	Malignant	Ductal carcinoma
45	Female	Addis Ababa	2016	breast	Malignant	Ductal carcinoma
40	Female	Addis Ababa	2016	breast	Malignant	Ductal carcinoma
38	Female	Oromia	2017	breast	Malignant	Ductal carcinoma
38	Female	Oromia	2014	breast	Malignant	Ductal carcinoma
38	Female	Addis Ababa	2014	breast	Malignant	Ductal carcinoma
55	Female	Oromia	2014	breast	Malignant	Ductal carcinoma
35	Female	Addis Ababa	2014	breast	Malignant	Ductal carcinoma
45	Female	Addis Ababa	2018	breast	Malignant	Ductal carcinoma
30	Female	Amhara	2014	breast	Malignant	Ductal carcinoma
45	Female	Addis Ababa	2018	breast	Malignant	Ductal carcinoma
27	Female	Addis Ababa	2014	breast	Malignant	Ductal carcinoma
35	Female	Oromia	2015	breast	Malignant	Ductal carcinoma
70	Female	Oromia	2015	breast	Malignant	Ductal carcinoma
70	Female	Addis Ababa	2015	breast	Malignant	Ductal carcinoma
68	Female	Addis Ababa	2016	breast	Malignant	Ductal carcinoma
28	Female	Oromia	2016	breast	Malignant	Ductal carcinoma
65	Female	Oromia	2015	breast	Malignant	Ductal carcinoma
40	Female	Addis Ababa	2016	breast	Malignant	Ductal carcinoma
48	Female	Oromia	2016	breast	Malignant	Ductal carcinoma
35	Female	Addis Ababa	2018	breast	Malignant	Ductal carcinoma
28	Female	Addis Ababa	2018	breast	Malignant	Ductal carcinoma
38	Female	Addis Ababa	2014	breast	Malignant	Ductal carcinoma
46	Female	Oromia	2015	breast	Malignant	Ductal carcinoma
35	Female	Addis Ababa	2017	breast	Malignant	Ductal carcinoma
29	Female	Addis Ababa	2015	breast	Malignant	Ductal carcinoma
60	Female	Addis Ababa	2014	breast	Malignant	Ductal carcinoma
36	Female	Oromia	2018	breast	Malignant	Ductal carcinoma
53	Female	Amhara	2018	breast	Malignant	Ductal carcinoma
35	Female	Oromia	2015	breast	Malignant	Ductal carcinoma
38	Female	Addis Ababa	2015	breast	Malignant	Ductal carcinoma
60	Female	Addis Ababa	2016	breast	Malignant	Ductal carcinoma
30	Female	Addis Ababa	2018	breast	Malignant	Ductal carcinoma
28	Female	Oromia	2017	breast	Malignant	Ductal carcinoma
50	Female	Oromia	2016	breast	Malignant	Ductal carcinoma
34	Female	Oromia	2018	breast	Malignant	Ductal carcinoma
55	Female	Addis Ababa	2018	breast	Malignant	Ductal carcinoma
35	Female	Addis Ababa	2017	breast	Malignant	Ductal carcinoma
65	Female	Oromia	2017	breast	Malignant	Ductal carcinoma
75	Female	Addis Ababa	2017	breast	Malignant	Ductal carcinoma
41	Female	Oromia	2017	breast	Malignant	Ductal carcinoma
40	Female	Oromia	2016	breast	Malignant	Ductal carcinoma
48	Female	Addis Ababa	2014	breast	Malignant	Ductal carcinoma
38	Female	Oromia	2016	breast	Malignant	Ductal carcinoma
39	Female	Addis Ababa	2017	breast	Malignant	Ductal carcinoma
35	Female	Addis Ababa	2018	Endometrium	Malignant	Ductal carcinoma
37	Female	Oromia	2014	breast	Malignant	Ductal carcinoma
32	Female	Oromia	2018	breast	Malignant	Ductal carcinoma
54	Female	Oromia	2018	breast	Malignant	Ductal carcinoma
35	Female	Addis Ababa	2016	breast	Malignant	Ductal carcinoma
25	Female	Oromia	2017	breast	Malignant	Ductal carcinoma
60	Female	Addis Ababa	2016	breast	Malignant	Ductal carcinoma
70	Female	Addis Ababa	2016	breast	Malignant	Ductal carcinoma
38	Female	Addis Ababa	2014	breast	Malignant	Ductal carcinoma
65	Female	Oromia	2018	breast	Malignant	Ductal carcinoma
58	Female	Amhara	2015	breast	Malignant	Ductal carcinoma
35	Female	Oromia	2017	breast	Malignant	Ductal carcinoma
25	Female	Addis Ababa	2017	breast	Malignant	Ductal carcinoma
50	Female	Oromia	2018	breast	Malignant	Ductal carcinoma
50	Female	Addis Ababa	2018	breast	Malignant	Ductal carcinoma
33	Female	Oromia	2016	breast	Malignant	Ductal carcinoma
50	Female	Addis Ababa	2015	breast	Malignant	Ductal carcinoma
35	Female	Addis Ababa	2018	breast	Malignant	Ductal carcinoma
40	Female	Addis Ababa	2015	breast	Malignant	Ductal carcinoma
35	Female	Addis Ababa	2018	breast	Malignant	Ductal carcinoma
60	Female	Oromia	2018	breast	Malignant	Ductal carcinoma
65	Female	Addis Ababa	2015	breast	Malignant	Ductal carcinoma
45	Female	Addis Ababa	2016	breast	Malignant	Ductal carcinoma
27	Female	Oromia	2017	breast	Malignant	Ductal carcinoma
47	Female	Oromia	2017	breast	Malignant	Ductal carcinoma
46	Female	Oromia	2016	breast	Malignant	Ductal carcinoma
38	Female	Addis Ababa	2017	breast	Malignant	Ductal carcinoma
58	Female	Oromia	2014	breast	Malignant	Ductal carcinoma
39	Female	Addis Ababa	2015	breast	Malignant	Ductal carcinoma
42	Female	Oromia	2017	breast	Malignant	Ductal carcinoma
37	Female	Oromia	2014	breast	Malignant	Ductal carcinoma
57	Female	Addis Ababa	2018	breast	Malignant	Ductal carcinoma
30	Female	Addis Ababa	2015	breast	Malignant	Ductal carcinoma
52	Female	Addis Ababa	2017	breast	Malignant	Ductal carcinoma
55	Female	Addis Ababa	2014	breast	Malignant	Ductal carcinoma
68	Female	Addis Ababa	2014	breast	Malignant	Ductal carcinoma
59	Female	Addis Ababa	2016	breast	Malignant	Ductal carcinoma
45	Female	Oromia	2014	breast	Malignant	Ductal carcinoma
70	Female	Oromia	2014	breast	Malignant	Ductal carcinoma
54	Female	Oromia	2018	breast	Malignant	Ductal carcinoma
34	Female	Oromia	2018	breast	Malignant	Ductal carcinoma
60	Female	Oromia	2016	breast	Malignant	Ductal carcinoma
36	Female	Addis Ababa	2018	breast	Malignant	Ductal carcinoma
37	Female	Addis Ababa	2017	breast	Malignant	Ductal carcinoma
39	Female	Oromia	2018	breast	Malignant	Ductal carcinoma
28	Female	Amhara	2014	breast	Malignant	Ductal carcinoma
76	Female	Addis Ababa	2017	breast	Malignant	Ductal carcinoma
35	Female	Oromia	2014	breast	Malignant	Ductal carcinoma
57	Female	Addis Ababa	2018	breast	Malignant	Ductal carcinoma
60	Female	Amhara	2015	breast	Malignant	Ductal carcinoma
50	Female	Addis Ababa	2014	breast	Malignant	Ductal carcinoma
41	Female	Addis Ababa	2016	breast	Malignant	Ductal carcinoma
30	Female	Oromia	2015	breast	Malignant	Ductal carcinoma
35	Female	Addis Ababa	2018	breast	Malignant	Ductal carcinoma
35	Female	Oromia	2018	breast	Malignant	Ductal carcinoma
50	Female	Oromia	2014	breast	Malignant	Ductal carcinoma
65	Female	Addis Ababa	2014	breast	Malignant	Ductal carcinoma
32	Female	Oromia	2015	breast	Malignant	Ductal carcinoma
18	Female	Addis Ababa	2018	breast	Malignant	Ductal carcinoma
80	Female	Oromia	2016	breast	Malignant	Ductal carcinoma
26	Female	Addis Ababa	2017	breast	Malignant	Ductal carcinoma
68	Female	Addis Ababa	2018	breast	Malignant	Ductal carcinoma
32	Female	Oromia	2018	breast	Malignant	Ductal carcinoma
45	Female	Addis Ababa	2014	breast	Malignant	Ductal carcinoma
39	Female	Oromia	2018	breast	Malignant	Ductal carcinoma
60	Female	Addis Ababa	2018	breast	Malignant	Ductal carcinoma
35	Female	Addis Ababa	2014	breast	Malignant	Ductal carcinoma
76	Female	Addis Ababa	2015	breast	Malignant	Ductal carcinoma
35	Female	Oromia	2016	breast	Malignant	Ductal carcinoma
40	Female	Addis Ababa	2016	breast	Malignant	Ductal carcinoma
53	Female	Addis Ababa	2014	breast	Malignant	Ductal carcinoma
35	Female	Oromia	2016	breast	Malignant	Ductal carcinoma
41	Female	Addis Ababa	2018	breast	Malignant	Ductal carcinoma
36	Female	Addis Ababa	2018	breast	Malignant	Ductal carcinoma
32	Female	Oromia	2015	breast	Malignant	Ductal carcinoma
51	Female	Addis Ababa	2014	breast	Malignant	Ductal carcinoma
24	Female	Oromia	2016	breast	Malignant	Ductal carcinoma
45	Female	Oromia	2016	breast	Malignant	Ductal carcinoma
35	Female	Oromia	2017	breast	Malignant	Ductal carcinoma
35	Female	Oromia	2018	breast	Malignant	Ductal carcinoma
60	Female	Oromia	2018	breast	Malignant	Ductal carcinoma
25	Female	Addis Ababa	2015	breast	Malignant	Ductal carcinoma
22	Female	Addis Ababa	2015	breast	Malignant	Ductal carcinoma
28	Female	Amhara	2018	breast	Malignant	Ductal carcinoma
32	Female	Addis Ababa	2018	breast	Malignant	Ductal carcinoma
52	Female	Oromia	2014	breast	Malignant	Ductal carcinoma
56	Female	Addis Ababa	2018	breast	Malignant	Ductal carcinoma
35	Female	Addis Ababa	2017	breast	Malignant	Ductal carcinoma
32	Female	Amhara	2017	breast	Malignant	Ductal carcinoma
68	Female	Addis Ababa	2015	breast	Malignant	Ductal carcinoma
52	Female	Oromia	2015	breast	Malignant	Ductal carcinoma
40	Female	Oromia	2015	breast	Malignant	Ductal carcinoma
50	Female	Addis Ababa	2018	breast	Malignant	Ductal carcinoma
39	Female	Oromia	2017	breast	Malignant	Ductal carcinoma
50	Female	Addis Ababa	2018	breast	Malignant	Ductal carcinoma
54	Female	Oromia	2018	breast	Malignant	Ductal carcinoma
50	Female	Addis Ababa	2016	breast	Malignant	Ductal carcinoma
35	Female	Oromia	2017	breast	Malignant	Ductal carcinoma
57	Female	Addis Ababa	2017	breast	Malignant	Ductal carcinoma
70	Female	Oromia	2017	breast	Malignant	Ductal carcinoma
32	Female	Addis Ababa	2016	breast	Malignant	Ductal carcinoma
42	Female	Addis Ababa	2017	breast	Malignant	Ductal carcinoma
35	Female	Oromia	2018	breast	Malignant	Ductal carcinoma
46	Female	Addis Ababa	2015	breast	Malignant	Ductal carcinoma
68	Female	Addis Ababa	2015	breast	Malignant	Ductal carcinoma
50	Female	Addis Ababa	2017	breast	Malignant	Ductal carcinoma
60	Female	Oromia	2017	breast	Malignant	Ductal carcinoma
40	Female	Addis Ababa	2017	breast	Malignant	Ductal carcinoma
34	Female	Addis Ababa	2018	breast	Malignant	Ductal carcinoma
55	Female	Addis Ababa	2015	breast	Malignant	Ductal carcinoma
55	Female	Addis Ababa	2016	breast	Malignant	Ductal carcinoma
38	Female	Addis Ababa	2017	breast	Malignant	Ductal carcinoma
50	Female	Oromia	2017	Cervix	Malignant	Ductal carcinoma
34	Female	Addis Ababa	2015	breast	Malignant	Ductal carcinoma
43	Female	Tigrai	2015	breast	Malignant	Ductal carcinoma
56	Female	Amhara	2016	breast	Malignant	Ductal carcinoma
40	Female	Oromia	2016	breast	Malignant	Ductal carcinoma
50	Female	Oromia	2018	breast	Malignant	Ductal carcinoma
28	Female	Addis Ababa	2018	breast	Malignant	Ductal carcinoma
60	Female	Oromia	2018	breast	Malignant	Ductal carcinoma
40	Female	Oromia	2015	breast	Malignant	Ductal carcinoma
49	Female	Addis Ababa	2018	breast	Malignant	Ductal carcinoma
70	Female	Addis Ababa	2018	breast	Malignant	Ductal carcinoma
28	Female	Addis Ababa	2018	breast	Malignant	Ductal carcinoma
35	Female	Oromia	2017	breast	Malignant	Ductal carcinoma
50	Female	Oromia	2018	breast	Malignant	Ductal carcinoma
70	Female	Addis Ababa	2017	breast	Malignant	Ductal carcinoma
45	Female	Addis Ababa	2016	breast	Malignant	Ductal carcinoma
55	Female	Addis Ababa	2018	breast	Malignant	Ductal carcinoma
45	Female	Addis Ababa	2017	Endometrium	Malignant	Ductal carcinoma
35	Female	Addis Ababa	2018	breast	Malignant	Ductal carcinoma
46	Female	Oromia	2016	breast	Malignant	Ductal carcinoma
46	Female	Addis Ababa	2016	breast	Malignant	Ductal carcinoma
51	Female	Oromia	2017	breast	Malignant	Ductal carcinoma
40	Female	Oromia	2017	breast	Malignant	Ductal carcinoma
44	Female	Oromia	2017	Endometrium	Malignant	Ductal carcinoma
45	Female	Addis Ababa	2018	breast	Malignant	Ductal carcinoma
38	Female	Oromia	2018	breast	Malignant	Ductal carcinoma
38	Female	Addis Ababa	2016	breast	Malignant	Ductal carcinoma
50	Female	Oromia	2016	breast	Malignant	Ductal carcinoma
24	Female	Addis Ababa	2015	breast	Malignant	Ductal carcinoma
85	Female	Addis Ababa	2017	Endometrium	Malignant	Ductal carcinoma
26	Female	Oromia	2015	breast	Malignant	Ductal carcinoma
42	Female	Oromia	2018	breast	Malignant	Ductal carcinoma
30	Female	Addis Ababa	2016	breast	Malignant	Ductal carcinoma
38	Female	Addis Ababa	2018	breast	Malignant	Ductal carcinoma
58	Female	Addis Ababa	2018	breast	Malignant	Ductal carcinoma
73	Female	Oromia	2016	breast	Malignant	Ductal carcinoma
45	Female	Oromia	2018	breast	Malignant	Ductal carcinoma
57	Female	Addis Ababa	2015	breast	Malignant	Ductal carcinoma
30	Female	Oromia	2018	breast	Malignant	Ductal carcinoma
60	Female	Addis Ababa	2017	breast	Malignant	Ductal carcinoma
35	Female	Addis Ababa	2016	breast	Malignant	Ductal carcinoma
56	Female	Addis Ababa	2017	breast	Malignant	Ductal carcinoma
36	Female	Addis Ababa	2017	Fallopian tubes & broad ligament	Malignant	Ductal carcinoma
36	Female	Oromia	2015	breast	Malignant	Ductal carcinoma
27	Female	Oromia	2015	breast	Malignant	Ductal carcinoma
30	Female	Oromia	2018	breast	Malignant	Ductal carcinoma
27	Female	Amhara	2015	breast	Malignant	Ductal carcinoma
54	Female	Addis Ababa	2017	breast	Malignant	Ductal carcinoma
26	Female	Addis Ababa	2017	breast	Malignant	Ductal carcinoma
28	Female	Addis Ababa	2018	breast	Malignant	Ductal carcinoma
40	Female	Addis Ababa	2017	breast	Malignant	Ductal carcinoma
49	Female	Oromia	2018	breast	Malignant	Ductal carcinoma
42	Female	Oromia	2017	breast	Malignant	Ductal carcinoma
85	Female	Oromia	2018	breast	Malignant	Ductal carcinoma
60	Female	Oromia	2018	breast	Malignant	Ductal carcinoma
60	Female	Addis Ababa	2018	breast	Malignant	Ductal carcinoma
38	Female	Addis Ababa	2017	breast	Malignant	Ductal carcinoma
60	Female	Oromia	2018	breast	Malignant	Ductal carcinoma
45	Female	Addis Ababa	2016	breast	Malignant	Ductal carcinoma
55	Female	Oromia	2017	breast	Malignant	Ductal carcinoma
40	Female	Oromia	2017	breast	Malignant	Ductal carcinoma
42	Female	Addis Ababa	2017	breast	Malignant	Ductal carcinoma
45	Female	Amhara	2018	breast	Malignant	Ductal carcinoma
45	Female	Tigrai	2016	breast	Malignant	Ductal carcinoma
45	Female	Oromia	2016	breast	Malignant	Ductal carcinoma
55	Female	Addis Ababa	2015	breast	Malignant	Ductal carcinoma
40	Female	Oromia	2015	breast	Malignant	Ductal carcinoma
43	Female	Addis Ababa	2018	breast	Malignant	Ductal carcinoma
83	Female	Amhara	2017	Endometrium	Malignant	Ductal carcinoma
35	Female	Oromia	2018	breast	Malignant	Ductal carcinoma
45	Female	Addis Ababa	2015	breast	Malignant	Ductal carcinoma
40	Female	Addis Ababa	2018	breast	Malignant	Ductal carcinoma
40	Female	Addis Ababa	2018	breast	Malignant	Ductal carcinoma
45	Female	Oromia	2018	breast	Malignant	Ductal carcinoma
33	Female	Oromia	2018	breast	Malignant	Ductal carcinoma
49	Female	Addis Ababa	2017	breast	Malignant	Ductal carcinoma
28	Female	Oromia	2018	breast	Malignant	Ductal carcinoma
43	Female	Oromia	2017	Ovary	Malignant	Ductal carcinoma
46	Female	Addis Ababa	2018	breast	Malignant	Ductal carcinoma
37	Female	Addis Ababa	2017	breast	Malignant	Ductal carcinoma
42	Female	Oromia	2017	breast	Malignant	Ductal carcinoma
62	Female	Addis Ababa	2017	breast	Malignant	Ductal carcinoma
55	Female	Addis Ababa	2018	breast	Malignant	Ductal carcinoma
36	Female	Addis Ababa	2018	breast	Malignant	Ductal carcinoma
26	Female	Oromia	2017	breast	Malignant	Ductal carcinoma
34	Female	Oromia	2016	breast	Malignant	Ductal carcinoma
35	Female	Addis Ababa	2016	breast	Malignant	Ductal carcinoma
31	Female	Addis Ababa	2016	breast	Malignant	Ductal carcinoma
40	Female	Addis Ababa	2017	breast	Malignant	Ductal carcinoma
47	Female	Addis Ababa	2017	breast	Malignant	Ductal carcinoma
29	Female	Addis Ababa	2017	breast	Malignant	Ductal carcinoma
40	Female	Addis Ababa	2018	breast	Malignant	Ductal carcinoma
50	Female	Oromia	2016	breast	Malignant	Ductal carcinoma
42	Female	Oromia	2017	breast	Malignant	Ductal carcinoma
35	Female	Addis Ababa	2018	breast	Malignant	Ductal carcinoma
40	Female	Addis Ababa	2018	breast	Malignant	Ductal carcinoma
35	Female	Addis Ababa	2018	breast	Malignant	Ductal carcinoma
36	Female	Addis Ababa	2018	breast	Malignant	Ductal carcinoma
24	Female	Addis Ababa	2018	breast	Malignant	Ductal carcinoma
30	Female	Addis Ababa	2018	breast	Malignant	Ductal carcinoma
75	Female	Amhara	2016	breast	Malignant	Ductal carcinoma
45	Female	Oromia	2016	breast	Malignant	Ductal carcinoma
40	Female	Addis Ababa	2018	breast	Malignant	Ductal carcinoma
30	Female	Addis Ababa	2017	breast	Malignant	Ductal carcinoma
60	Female	Addis Ababa	2016	breast	Malignant	Ductal carcinoma
55	Female	Addis Ababa	2018	breast	Malignant	Ductal carcinoma
35	Female	Addis Ababa	2018	breast	Malignant	Ductal carcinoma
62	Female	Addis Ababa	2018	breast	Malignant	Ductal carcinoma
27	Female	Addis Ababa	2018	breast	Malignant	Ductal carcinoma
52	Female	Oromia	2017	breast	Malignant	Ductal carcinoma
45	Female	Oromia	2017	breast	Malignant	Ductal carcinoma
65	Female	Oromia	2018	breast	Malignant	Ductal carcinoma
35	Female	Addis Ababa	2018	breast	Malignant	Ductal carcinoma
38	Female	Addis Ababa	2017	breast	Malignant	Ductal carcinoma
58	Female	Addis Ababa	2018	breast	Malignant	Ductal carcinoma
45	Female	Addis Ababa	2018	breast	Malignant	Ductal carcinoma
32	Female	Oromia	2018	breast	Malignant	Ductal carcinoma
35	Female	Addis Ababa	2018	breast	Malignant	Ductal carcinoma
45	Female	Addis Ababa	2018	breast	Malignant	Ductal carcinoma
39	Female	Addis Ababa	2018	breast	Malignant	Ductal carcinoma
45	Female	Oromia	2017	breast	Malignant	Ductal carcinoma
29	Female	Oromia	2017	breast	Malignant	Ductal carcinoma
30	Female	Addis Ababa	2017	breast	Malignant	Ductal carcinoma
60	Female	Addis Ababa	2017	breast	Malignant	Ductal carcinoma
45	Female	Addis Ababa	2017	breast	Malignant	Ductal carcinoma
57	Female	Oromia	2018	breast	Malignant	Ductal carcinoma
50	Female	Addis Ababa	2017	breast	Malignant	Ductal carcinoma
42	Female	Addis Ababa	2018	breast	Malignant	Ductal carcinoma
48	Female	Addis Ababa	2018	breast	Malignant	Ductal carcinoma
36	Female	Oromia	2017	breast	Malignant	Ductal carcinoma
52	Female	Oromia	2018	breast	Malignant	Ductal carcinoma
27	Female	Oromia	2018	breast	Malignant	Ductal carcinoma
36	Female	Addis Ababa	2018	breast	Malignant	Ductal carcinoma
38	Female	Oromia	2017	breast	Malignant	Ductal carcinoma
26	Female	Amhara	2018	breast	Malignant	Ductal carcinoma
60	Female	Oromia	2018	breast	Malignant	Ductal carcinoma
43	Female	Oromia	2017	breast	Malignant	Ductal carcinoma
56	Female	Oromia	2018	breast	Malignant	Ductal carcinoma
36	Female	Oromia	2018	breast	Malignant	Ductal carcinoma
46	Female	Addis Ababa	2018	breast	Malignant	Ductal carcinoma
35	Female	Addis Ababa	2017	breast	Malignant	Ductal carcinoma
70	Female	Addis Ababa	2017	breast	Malignant	Ductal carcinoma
60	Female	Oromia	2017	breast	Malignant	Ductal carcinoma
29	Female	Addis Ababa	2018	breast	Malignant	Ductal carcinoma
46	Female	Oromia	2018	breast	Malignant	Ductal carcinoma
42	Female	Oromia	2017	breast	Malignant	Ductal carcinoma
50	Female	Oromia	2017	breast	Malignant	Ductal carcinoma
65	Female	Addis Ababa	2017	breast	Malignant	Ductal carcinoma
30	Female	Oromia	2018	breast	Malignant	Ductal carcinoma
38	Female	Addis Ababa	2017	breast	Malignant	Ductal carcinoma
40	Female	Addis Ababa	2018	breast	Malignant	Ductal carcinoma
48	Female	Addis Ababa	2018	breast	Malignant	Ductal carcinoma
25	Female	Amhara	2016	breast	Malignant	Ductal carcinoma
60	Female	Addis Ababa	2016	breast	Malignant	Ductal carcinoma
38	Female	Addis Ababa	2015	breast	Malignant	Ductal carcinoma
65	Female	Addis Ababa	2015	breast	Malignant	Ductal carcinoma
45	Female	Oromia	2015	breast	Malignant	Ductal carcinoma
45	Female	Addis Ababa	2015	breast	Malignant	Ductal carcinoma
38	Female	Addis Ababa	2016	breast	Malignant	Ductal carcinoma
43	Female	Addis Ababa	2015	breast	Malignant	Ductal carcinoma
60	Female	Oromia	2016	breast	Malignant	Ductal carcinoma
70	Female	Oromia	2016	breast	Malignant	Ductal carcinoma
35	Female	Addis Ababa	2016	breast	Malignant	Ductal carcinoma
35	Female	Addis Ababa	2016	breast	Malignant	Ductal carcinoma
54	Female	Addis Ababa	2015	breast	Malignant	Ductal carcinoma
50	Female	Addis Ababa	2015	breast	Malignant	Ductal carcinoma
50	Female	Oromia	2016	breast	Malignant	Ductal carcinoma
29	Female	Addis Ababa	2015	breast	Malignant	Ductal carcinoma
40	Female	Addis Ababa	2016	breast	Malignant	Ductal carcinoma
36	Female	Addis Ababa	2014	breast	Malignant	Ductal carcinoma
39	Female	Oromia	2014	breast	Malignant	Ductal carcinoma
48	Female	Addis Ababa	2016	breast	Malignant	Ductal carcinoma
40	Female	Addis Ababa	2016	breast	Malignant	Ductal carcinoma
36	Female	Oromia	2016	breast	Malignant	Ductal carcinoma
24	Female	Oromia	2015	breast	Malignant	Ductal carcinoma
70	Female	Addis Ababa	2016	breast	Malignant	Ductal carcinoma
48	Female	Addis Ababa	2015	breast	Malignant	Ductal carcinoma
54	Female	Addis Ababa	2016	breast	Malignant	Ductal carcinoma
40	Female	Addis Ababa	2016	breast	Malignant	Ductal carcinoma
35	Female	Addis Ababa	2016	breast	Malignant	Ductal carcinoma
36	Female	Amhara	2015	breast	Malignant	Ductal carcinoma
87	Female	Addis Ababa	2016	breast	Malignant	Ductal carcinoma
35	Female	Addis Ababa	2014	breast	Malignant	Ductal carcinoma
45	Female	Oromia	2014	breast	Malignant	Ductal carcinoma
50	Female	Oromia	2015	breast	Malignant	Ductal carcinoma
54	Female	Amhara	2016	breast	Malignant	Ductal carcinoma
35	Female	Addis Ababa	2014	breast	Malignant	Ductal carcinoma
70	Female	Addis Ababa	2016	breast	Malignant	Ductal carcinoma
24	Female	Addis Ababa	2014	breast	Malignant	Ductal carcinoma
50	Female	Oromia	2015	breast	Malignant	Ductal carcinoma
40	Female	Addis Ababa	2016	breast	Malignant	Ductal carcinoma
40	Female	Addis Ababa	2016	breast	Malignant	Ductal carcinoma
35	Female	Addis Ababa	2016	breast	Malignant	Ductal carcinoma
40	Female	Addis Ababa	2016	breast	Malignant	Ductal carcinoma
40	Female	Addis Ababa	2016	breast	Malignant	Ductal carcinoma
22	Female	Addis Ababa	2016	breast	Malignant	Ductal carcinoma
48	Female	Addis Ababa	2015	breast	Malignant	Ductal carcinoma
40	Female	Addis Ababa	2016	breast	Malignant	Ductal carcinoma
30	Female	Oromia	2015	breast	Malignant	Ductal carcinoma
35	Female	Addis Ababa	2015	breast	Malignant	Ductal carcinoma
25	Female	Addis Ababa	2016	breast	Malignant	Ductal carcinoma
68	Female	Addis Ababa	2016	breast	Malignant	Ductal carcinoma
57	Female	Oromia	2016	breast	Malignant	Ductal carcinoma
46	Female	Addis Ababa	2016	breast	Malignant	Ductal carcinoma
38	Female	Oromia	2016	breast	Malignant	Ductal carcinoma
50	Female	Oromia	2016	breast	Malignant	Ductal carcinoma
53	Female	Addis Ababa	2015	breast	Malignant	Ductal carcinoma
45	Female	Tigrai	2016	breast	Malignant	Ductal carcinoma
47	Female	Addis Ababa	2016	breast	Malignant	Ductal carcinoma
35	Female	Oromia	2015	breast	Malignant	Ductal carcinoma
45	Female	Addis Ababa	2015	breast	Malignant	Ductal carcinoma
52	Female	Addis Ababa	2016	breast	Malignant	Ductal carcinoma
25	Female	Amhara	2016	breast	Malignant	Ductal carcinoma
48	Female	Addis Ababa	2015	breast	Malignant	Ductal carcinoma
25	Female	Oromia	2016	breast	Malignant	Ductal carcinoma
60	Female	Amhara	2016	breast	Malignant	Ductal carcinoma
19	Female	Addis Ababa	2016	breast	Malignant	Ductal carcinoma
41	Female	Addis Ababa	2015	breast	Malignant	Ductal carcinoma
26	Female	Oromia	2016	breast	Malignant	Ductal carcinoma
60	Female	Oromia	2015	breast	Malignant	Ductal carcinoma
36	Female	Oromia	2016	breast	Malignant	Ductal carcinoma
36	Female	Addis Ababa	2015	breast	Malignant	Ductal carcinoma
86	Female	Addis Ababa	2016	breast	Malignant	Ductal carcinoma
47	Female	Addis Ababa	2015	breast	Malignant	Ductal carcinoma
25	Female	Amhara	2016	breast	Malignant	Ductal carcinoma
56	Female	Oromia	2016	breast	Malignant	Ductal carcinoma
32	Female	Addis Ababa	2016	breast	Malignant	Ductal carcinoma
22	Female	Addis Ababa	2016	breast	Malignant	Ductal carcinoma
26	Female	Oromia	2016	breast	Malignant	Ductal carcinoma
50	Female	Oromia	2016	breast	Malignant	Ductal carcinoma
30	Female	Addis Ababa	2016	breast	Malignant	Ductal carcinoma
35	Female	Addis Ababa	2018	breast	Malignant	Ductal carcinoma
40	Female	Oromia	2014	breast	Malignant	Ductal carcinoma
38	Female	Addis Ababa	2018	breast	Malignant	Ductal carcinoma
30	Female	Addis Ababa	2018	breast	Malignant	Ductal carcinoma
65	Female	Addis Ababa	2015	breast	Malignant	Ductal carcinoma
23	Female	Oromia	2015	breast	Malignant	Ductal carcinoma
34	Female	Addis Ababa	2015	breast	Malignant	Ductal carcinoma
25	Female	Oromia	2017	breast	Malignant	Ductal carcinoma
39	Female	Oromia	2015	breast	Malignant	Ductal carcinoma
50	Female	Addis Ababa	2015	breast	Malignant	Ductal carcinoma
35	Female	Addis Ababa	2014	breast	Malignant	Ductal carcinoma
62	Female	Oromia	2015	breast	Malignant	Ductal carcinoma
38	Female	Oromia	2018	breast	Malignant	Ductal carcinoma
38	Female	Addis Ababa	2017	breast	Malignant	Ductal carcinoma
28	Female	Addis Ababa	2015	breast	Malignant	Ductal carcinoma
60	Female	Oromia	2015	breast	Malignant	Ductal carcinoma
38	Female	Oromia	2015	breast	Malignant	Ductal carcinoma
45	Female	Addis Ababa	2018	breast	Malignant	Ductal carcinoma
40	Female	Addis Ababa	2015	breast	Malignant	Ductal carcinoma
38	Female	Addis Ababa	2015	breast	Malignant	Ductal carcinoma
29	Female	Addis Ababa	2015	breast	Malignant	Ductal carcinoma
48	Female	Addis Ababa	2015	breast	Malignant	Ductal carcinoma
60	Female	Addis Ababa	2016	breast	Malignant	Ductal carcinoma
45	Female	Amhara	2016	breast	Malignant	Ductal carcinoma
30	Female	Oromia	2016	breast	Malignant	Ductal carcinoma
27	Female	Addis Ababa	2015	breast	Malignant	Ductal carcinoma
48	Female	Addis Ababa	2015	breast	Malignant	Ductal carcinoma
28	Female	Addis Ababa	2018	breast	Malignant	Ductal carcinoma
40	Female	Addis Ababa	2017	breast	Malignant	Ductal carcinoma
43	Female	Oromia	2015	breast	Malignant	Ductal carcinoma
49	Female	Addis Ababa	2016	breast	Malignant	Ductal carcinoma
78	Female	Addis Ababa	2016	breast	Malignant	Ductal carcinoma
30	Female	Addis Ababa	2016	breast	Malignant	Ductal carcinoma
28	Female	Oromia	2015	breast	Malignant	Ductal carcinoma
44	Female	Oromia	2016	breast	Malignant	Ductal carcinoma
70	Female	Oromia	2016	breast	Malignant	Ductal carcinoma
38	Female	Addis Ababa	2015	breast	Malignant	Ductal carcinoma
40	Female	Oromia	2016	breast	Malignant	Ductal carcinoma
27	Female	Addis Ababa	2016	breast	Malignant	Ductal carcinoma
40	Female	Oromia	2016	breast	Malignant	Ductal carcinoma
45	Female	Oromia	2016	breast	Malignant	Ductal carcinoma
35	Female	Oromia	2015	breast	Malignant	Ductal carcinoma
50	Female	Addis Ababa	2015	breast	Malignant	Ductal carcinoma
50	Female	Addis Ababa	2015	breast	Malignant	Ductal carcinoma
95	Female	Oromia	2015	breast	Malignant	Ductal carcinoma
41	Female	Oromia	2016	breast	Malignant	Ductal carcinoma
38	Female	Oromia	2016	breast	Malignant	Ductal carcinoma
38	Female	Addis Ababa	2014	breast	Malignant	Ductal carcinoma in situ
65	Female	Addis Ababa	2017	breast	Malignant	Ductal carcinoma in situ
36	Female	Oromia	2015	breast	Malignant	Ductal carcinoma
50	Female	Addis Ababa	2018	breast	Malignant	Ductal carcinoma
60	Female	Oromia	2018	breast	Malignant	Ductal carcinoma
48	Female	Addis Ababa	2017	breast	Malignant	Ductal hyperplasia
20	Female	Oromia	2015	Ovary	Malignant	Dysgerminoma
25	Female	Oromia	2017	Ovary	Malignant	Dysgerminoma
18	Female	Oromia	2016	Ovary	Malignant	Dysgerminoma
50	Female	Addis Ababa	2018	Ovary	Malignant	Dysgerminoma
40	Female	Addis Ababa	2015	Ovary	Malignant	Dysgerminoma
59	Female	Tigrai	2016	Cervix	Malignant	Dysplasia
37	Female	Amhara	2016	Cervix	Malignant	Dysplasia
35	Female	Oromia	2015	Endometrium	Malignant	Endometrioid carcinoma
40	Female	Oromia	2016	Ovary	Malignant	Endometrioid carcinoma
25	Female	Oromia	2018	Ovary	Malignant	Fibrosarcoma
25	Female	Oromia	2017	Ovary	Malignant	Fibrosarcoma
60	Female	Addis Ababa	2014	Ovary	Malignant	Fibrosarcoma
16	Female	Oromia	2015	Ovary	Malignant	Fibrosarcoma
27	Female	Oromia	2015	Endometrium	Malignant	Fibrosarcoma
27	Female	Amhara	2018	breast	Malignant	Fibrosarcoma
50	Female	Oromia	2014	Ovary	Malignant	Fibrosarcoma
45	Female	Addis Ababa	2018	breast	Malignant	Fibrosarcoma
45	Female	Oromia	2015	breast	Malignant	Fibrosarcoma
25	Female	Oromia	2014	breast	Malignant	Fibrosarcoma
42	Female	Addis Ababa	2016	Ovary	Malignant	Granulosa cell tumor
48	Female	Addis Ababa	2017	Ovary	Malignant	Granulosa cell tumor
40	Female	Oromia	2016	Ovary	Malignant	Granulosa cell tumor
26	Female	Oromia	2016	Ovary	Malignant	Granulosa cell tumor
48	Female	Addis Ababa	2015	Ovary	Malignant	Granulosa cell tumor
60	Female	Addis Ababa	2018	Ovary	Malignant	Granulosa cell tumor
40	Female	Oromia	2018	Endometrium	Malignant	Granulosa cell tumor
40	Female	Addis Ababa	2017	Ovary	Malignant	Granulosa cell tumor
65	Female	Oromia	2016	Cervix	Malignant	Carcinoma
45	Female	Addis Ababa	2017	Cervix	Malignant	Adenosquamous carcinoma
70	Female	Oromia	2016	Cervix	Malignant	Adenosquamous carcinoma
15	Female	Addis Ababa	2016	Ovary	Malignant	Adenosquamous carcinoma
60	Female	Oromia	2016	Cervix	Malignant	Adenosquamous carcinoma
50	Female	Amhara	2016	Endometrium	Malignant	Adenosquamous carcinoma
39	Female	Oromia	2014	breast	Malignant	Intraductal carcinoma
60	Female	Addis Ababa	2016	breast	Malignant	Intraductal carcinoma
68	Female	Tigrai	2016	breast	Malignant	Intraductal papillary carcinoma
42	Female	Addis Ababa	2017	Cervix	Malignant	Squamous cell carcinoma
50	Female	Addis Ababa	2016	Cervix	Malignant	Squamous cell carcinoma
44	Female	Oromia	2017	Cervix	Malignant	Squamous cell carcinoma
30	Female	Addis Ababa	2016	Others	Malignant	Squamous cell carcinoma
55	Female	Addis Ababa	2017	Cervix	Malignant	Squamous cell carcinoma
60	Female	Addis Ababa	2016	Cervix	Malignant	Squamous cell carcinoma
34	Female	Oromia	2016	Cervix	Malignant	Squamous cell carcinoma
46	Female	Oromia	2016	Cervix	Malignant	Squamous cell carcinoma
70	Female	Amhara	2016	Cervix	Malignant	Squamous cell carcinoma
50	Female	Oromia	2016	Endometrium	Malignant	Squamous cell carcinoma
38	Female	Oromia	2016	Cervix	Malignant	Adenosquamous carcinoma
38	Female	Oromia	2017	breast	Malignant	Ductal carcinoma
53	Female	Oromia	2015	breast	Malignant	Ductal carcinoma
35	Female	Oromia	2018	breast	Malignant	Ductal carcinoma
38	Female	Addis Ababa	2018	breast	Malignant	Ductal carcinoma
26	Female	Addis Ababa	2016	breast	Malignant	Ductal carcinoma
46	Female	Oromia	2014	breast	Malignant	Ductal carcinoma
60	Female	Addis Ababa	2014	breast	Malignant	Ductal carcinoma
24	Female	Oromia	2018	breast	Malignant	Ductal carcinoma
50	Female	Addis Ababa	2015	breast	Malignant	Ductal carcinoma
42	Female	Amhara	2017	breast	Malignant	Ductal carcinoma
51	Female	Addis Ababa	2017	breast	Malignant	Ductal carcinoma
35	Female	Addis Ababa	2014	breast	Malignant	Ductal carcinoma
16	Female	Oromia	2018	breast	Malignant	Ductal carcinoma
55	Female	Oromia	2017	breast	Malignant	Ductal carcinoma
23	Female	Addis Ababa	2014	breast	Malignant	Ductal carcinoma
55	Female	Addis Ababa	2017	Cervix	Malignant	Squamous cell carcinoma
38	Female	Addis Ababa	2017	Ovary	Malignant	Squamous cell carcinoma
60	Female	Addis Ababa	2014	Others	Malignant	Squamous cell carcinoma
25	Female	Oromia	2014	Cervix	Malignant	Squamous cell carcinoma
62	Female	Oromia	2017	Cervix	Malignant	Squamous cell carcinoma
45	Female	Addis Ababa	2014	Cervix	Malignant	Squamous cell carcinoma
50	Female	Addis Ababa	2014	Cervix	Malignant	Squamous cell carcinoma
46	Female	Oromia	2018	Cervix	Malignant	Squamous cell carcinoma
36	Female	Addis Ababa	2016	Others	Malignant	Squamous cell carcinoma
36	Female	Addis Ababa	2014	Cervix	Malignant	Squamous cell carcinoma
35	Female	Addis Ababa	2015	Cervix	Malignant	Squamous cell carcinoma
65	Female	Addis Ababa	2016	Endometrium	Malignant	Squamous cell carcinoma
37	Female	Addis Ababa	2017	Cervix	Malignant	Squamous cell carcinoma
65	Female	Addis Ababa	2016	Cervix	Malignant	Squamous cell carcinoma
50	Female	Addis Ababa	2018	Cervix	Malignant	Squamous cell carcinoma
70	Female	Addis Ababa	2018	Cervix	Malignant	Squamous cell carcinoma
65	Female	Addis Ababa	2018	Cervix	Malignant	Squamous cell carcinoma
60	Female	Amhara	2014	Cervix	Malignant	Squamous cell carcinoma
66	Female	Addis Ababa	2018	Cervix	Malignant	Squamous cell carcinoma
45	Female	Addis Ababa	2014	Cervix	Malignant	Squamous cell carcinoma
50	Female	Amhara	2018	Cervix	Malignant	Squamous cell carcinoma
38	Female	Oromia	2016	Cervix	Malignant	Squamous cell carcinoma
60	Female	Addis Ababa	2018	Cervix	Malignant	Squamous cell carcinoma
48	Female	Addis Ababa	2014	Cervix	Malignant	Squamous cell carcinoma
58	Female	Addis Ababa	2015	Cervix	Malignant	Squamous cell carcinoma
55	Female	Addis Ababa	2015	Cervix	Malignant	Squamous cell carcinoma
18	Female	Oromia	2018	Cervix	Malignant	Squamous cell carcinoma
53	Female	Addis Ababa	2017	Cervix	Malignant	Squamous cell carcinoma
45	Female	Addis Ababa	2015	Cervix	Malignant	Squamous cell carcinoma
57	Female	Oromia	2015	Myometrium	Malignant	Squamous cell carcinoma
56	Female	Addis Ababa	2018	Cervix	Malignant	Squamous cell carcinoma
60	Female	Addis Ababa	2018	Cervix	Malignant	Squamous cell carcinoma
60	Female	Oromia	2014	Cervix	Malignant	Squamous cell carcinoma
60	Female	Oromia	2018	Cervix	Malignant	Squamous cell carcinoma
50	Female	Addis Ababa	2015	Cervix	Malignant	Squamous cell carcinoma
48	Female	Oromia	2015	Cervix	Malignant	Squamous cell carcinoma
40	Female	Addis Ababa	2018	Cervix	Malignant	Squamous cell carcinoma
55	Female	Addis Ababa	2018	Cervix	Malignant	Squamous cell carcinoma
50	Female	Amhara	2015	Cervix	Malignant	Squamous cell carcinoma
55	Female	Oromia	2018	Cervix	Malignant	Squamous cell carcinoma
50	Female	Oromia	2018	Cervix	Malignant	Squamous cell carcinoma
63	Female	Oromia	2016	Cervix	Malignant	Squamous cell carcinoma
47	Female	Oromia	2016	Cervix	Malignant	Squamous cell carcinoma
79	Female	Addis Ababa	2016	Cervix	Malignant	Squamous cell carcinoma
26	Female	Addis Ababa	2016	Cervix	Malignant	Squamous cell carcinoma
50	Female	Addis Ababa	2014	Ovary	Malignant	Leiomyosarcoma
42	Female	Addis Ababa	2017	Endometrium	Malignant	Leiomyosarcoma
68	Female	Addis Ababa	2015	Ovary	Malignant	Leiomyosarcoma
60	Female	Addis Ababa	2017	Cervix	Malignant	Leiomyosarcoma
50	Female	Oromia	2015	Ovary	Malignant	Leiomyosarcoma
50	Female	Amhara	2018	Cervix	Malignant	Leiomyosarcoma
60	Female	Addis Ababa	2015	Cervix	Malignant	Leiomyosarcoma
50	Female	Addis Ababa	2018	Endometrium	Malignant	Leiomyosarcoma
60	Female	Oromia	2017	Cervix	Malignant	Leiomyosarcoma
80	Female	Addis Ababa	2015	Ovary	Malignant	Leiomyosarcoma
55	Female	Addis Ababa	2017	Myometrium	Malignant	Leiomyosarcoma
36	Female	Addis Ababa	2016	Myometrium	Malignant	Leiomyosarcoma
35	Female	Addis Ababa	2016	Others	Malignant	Leiomyosarcoma
25	Female	Addis Ababa	2017	Myometrium	Malignant	Leiomyosarcoma
50	Female	Oromia	2018	Endometrium	Malignant	Leiomyosarcoma
35	Female	Oromia	2017	Ovary	Malignant	Leiomyosarcoma
35	Female	Addis Ababa	2018	Endometrium	Malignant	Leiomyosarcoma
48	Female	Addis Ababa	2018	Endometrium	Malignant	Leiomyosarcoma
85	Female	Oromia	2016	Myometrium	Malignant	Leiomyosarcoma
38	Female	Addis Ababa	2014	breast	Malignant	Lobular carcinoma
60	Female	Oromia	2018	breast	Malignant	Lobular carcinoma
65	Female	Addis Ababa	2014	breast	Malignant	Lobular carcinoma
66	Female	Addis Ababa	2014	breast	Malignant	Lobular carcinoma
35	Female	Oromia	2015	breast	Malignant	Lobular carcinoma
28	Female	Addis Ababa	2018	breast	Malignant	Lobular carcinoma
40	Female	Oromia	2018	breast	Malignant	Lobular carcinoma
38	Female	Addis Ababa	2015	breast	Malignant	Lobular carcinoma
32	Female	Amhara	2018	breast	Malignant	Lobular carcinoma
47	Female	Addis Ababa	2018	breast	Malignant	Lobular carcinoma
35	Female	Addis Ababa	2018	breast	Malignant	Lobular carcinoma
43	Female	Amhara	2018	breast	Malignant	Lobular carcinoma
43	Female	Oromia	2018	breast	Malignant	Lobular carcinoma
38	Female	Addis Ababa	2018	breast	Malignant	Lobular carcinoma
35	Female	Addis Ababa	2017	breast	Malignant	Lobular carcinoma
52	Female	Addis Ababa	2017	breast	Malignant	Lobular carcinoma
35	Female	Addis Ababa	2018	breast	Malignant	Lobular carcinoma
55	Female	Addis Ababa	2017	breast	Malignant	Lobular carcinoma
36	Female	Addis Ababa	2014	breast	Malignant	Lobular carcinoma
46	Female	Oromia	2015	breast	Malignant	Lobular carcinoma
47	Female	Addis Ababa	2016	breast	Malignant	Lobular carcinoma
58	Female	Amhara	2016	breast	Malignant	Lobular carcinoma
34	Female	Addis Ababa	2016	breast	Malignant	Lobular carcinoma
23	Female	Oromia	2016	breast	Malignant	Carcinoma
26	Female	Addis Ababa	2014	Ovary	Malignant	Teratoma
38	Female	Oromia	2018	Cervix	Malignant	Metaplastic carcinoma
47	Female	Addis Ababa	2015	breast	Malignant	Metaplastic carcinoma
65	Female	Oromia	2018	breast	Malignant	Metaplastic carcinoma
55	Female	Addis Ababa	2016	breast	Malignant	Metaplastic carcinoma
53	Female	Addis Ababa	2018	breast	Malignant	Metaplastic carcinoma
60	Female	Addis Ababa	2015	Myometrium	Malignant	Metaplastic carcinoma
50	Female	Amhara	2015	Ovary	Malignant	Metaplastic carcinoma
50	Female	Addis Ababa	2018	breast	Malignant	Mixed carcinoma
21	Female	Amhara	2014	Ovary	Malignant	Mixed carcinoma
55	Female	Addis Ababa	2018	breast	Malignant	Mixed carcinoma
29	Female	Addis Ababa	2018	breast	Malignant	Mixed carcinoma
56	Female	Addis Ababa	2018	breast	Malignant	Mixed carcinoma
80	Female	Addis Ababa	2016	Myometrium	Malignant	Mixed carcinoma
25	Female	Addis Ababa	2016	breast	Malignant	Mixed carcinoma
45	Female	Oromia	2015	breast	Malignant	Mixed carcinoma
35	Female	Oromia	2015	breast	Malignant	Mixed carcinoma
27	Female	Addis Ababa	2018	breast	Malignant	Mixed carcinoma
33	Female	Addis Ababa	2017	breast	Malignant	Mixed carcinoma
50	Female	Oromia	2017	breast	Malignant	Mixed carcinoma
27	Female	Addis Ababa	2016	breast	Malignant	Mixed carcinoma
63	Female	Addis Ababa	2016	breast	Malignant	Mixed carcinoma
68	Female	Addis Ababa	2016	breast	Malignant	Mixed carcinoma
30	Female	Addis Ababa	2015	breast	Malignant	Mixed carcinoma
45	Female	Addis Ababa	2016	breast	Malignant	Mixed carcinoma
28	Female	Addis Ababa	2017	breast	Malignant	Mixed carcinoma
16	Female	Addis Ababa	2016	Ovary	Malignant	Mixed carcinoma
26	Female	Oromia	2014	breast	Malignant	Mixed carcinoma
80	Female	Addis Ababa	2018	Ovary	Malignant	Mixed carcinoma
55	Female	Oromia	2016	Endometrium	Malignant	Mixed carcinoma
45	Female	Oromia	2014	Myometrium	Malignant	Mixed carcinoma
44	Female	Amhara	2015	Cervix	Malignant	Mixed carcinoma
30	Female	Oromia	2017	Endometrium	Malignant	Choriocarcinoma
42	Female	Addis Ababa	2018	Endometrium	Malignant	Choriocarcinoma
52	Female	Addis Ababa	2017	Endometrium	Malignant	Choriocarcinoma
38	Female	Oromia	2015	Ovary	Malignant	Mucinous adenocarcinoma
35	Female	Addis Ababa	2015	breast	Malignant	Mucinous adenocarcinoma
45	Female	Oromia	2015	Ovary	Malignant	Mucinous adenocarcinoma
50	Female	Addis Ababa	2016	Ovary	Malignant	Mucinous adenocarcinoma
23	Female	Addis Ababa	2015	Ovary	Malignant	Mucinous adenocarcinoma
50	Female	Addis Ababa	2015	Ovary	Malignant	Mucinous carcinoma
55	Female	Addis Ababa	2015	Ovary	Malignant	Mucinous carcinoma
75	Female	Addis Ababa	2014	Ovary	Malignant	Mucinous cyst adenocarcinoma
65	Female	Oromia	2014	Ovary	Malignant	Mucinous cyst adenocarcinoma
21	Female	Oromia	2015	Ovary	Malignant	Mucinous carcinoma
35	Female	Addis Ababa	2014	Ovary	Malignant	Mucinous adenocarcinoma
40	Female	Oromia	2015	Ovary	Malignant	Mucinous adenocarcinoma
45	Female	Addis Ababa	2016	Ovary	Malignant	Mucinous adenocarcinoma
48	Female	Oromia	2018	Ovary	Malignant	Mucinous adenocarcinoma
60	Female	Amhara	2018	Ovary	Malignant	Mucinous adenocarcinoma
26	Female	Amhara	2018	breast	Malignant	Mucinous carcinoma
27	Female	Addis Ababa	2015	Ovary	Malignant	Mucinous carcinoma
70	Female	Addis Ababa	2014	Ovary	Malignant	Mucinous carcinoma
55	Female	Oromia	2018	breast	Malignant	Mucinous carcinoma
60	Female	Oromia	2017	breast	Malignant	Mucinous carcinoma
50	Female	Oromia	2017	breast	Malignant	Mucinous carcinoma
59	Female	Addis Ababa	2016	breast	Malignant	Mucinous carcinoma
46	Female	Addis Ababa	2018	breast	Malignant	Mucinous carcinoma
35	Female	Oromia	2018	breast	Malignant	Mucinous carcinoma
27	Female	Addis Ababa	2016	Ovary	Malignant	Mucinous carcinoma
50	Female	Addis Ababa	2018	Ovary	Malignant	Mucinous carcinoma
21	Female	Oromia	2016	Fallopian tubes & broad ligament	Malignant	Mucinous carcinoma
70	Female	Oromia	2018	breast	Malignant	Mucinous carcinoma
72	Female	Addis Ababa	2017	breast	Malignant	Mucinous carcinoma
39	Female	Addis Ababa	2016	Endometrium	Malignant	Mucinous cyst adenocarcinoma
30	Female	Addis Ababa	2017	Ovary	Malignant	Mucinous cyst adenocarcinoma
52	Female	Oromia	2017	Endometrium	Malignant	Mucinous cyst adenocarcinoma
29	Female	Addis Ababa	2017	Ovary	Malignant	Mucinous cyst adenocarcinoma
45	Female	Oromia	2018	Ovary	Malignant	Mucinous cyst adenocarcinoma
55	Female	Addis Ababa	2017	Ovary	Malignant	Mucinous cyst adenocarcinoma
42	Female	Addis Ababa	2018	Ovary	Malignant	Mucinous cyst adenocarcinoma
64	Female	Oromia	2016	Ovary	Malignant	Mucinous cyst adenocarcinoma
65	Female	Oromia	2016	Ovary	Malignant	Mucinous cyst adenocarcinoma
84	Female	Addis Ababa	2015	Cervix	Malignant	Mucinous cyst adenofibroma
24	Female	Amhara	2015	Ovary	Malignant	Mucinous cyst adenocarcinoma
61	Female	Addis Ababa	2016	Ovary	Malignant	Mucinous carcinoma
34	Female	Addis Ababa	2016	Myometrium	Malignant	Mucinous carcinoma
44	Female	Oromia	2017	Ovary	Malignant	Mucinous carcinoma
55	Female	Addis Ababa	2018	Ovary	Malignant	Mucinous carcinoma
48	Female	Oromia	2016	Endometrium	Malignant	Mucinous adenocarcinoma
48	Female	Oromia	2018	breast	Malignant	Myxofibrosarcoma
46	Female	Addis Ababa	2016	breast	Malignant	Myxofibrosarcoma
53	Female	Addis Ababa	2015	breast	Malignant	Myxofibrosarcoma
15	Female	Oromia	2017	Fallopian tubes & broad ligament	Malignant	Carcinoma
58	Female	Oromia	2018	Cervix	Malignant	Non keratinizing squamous cell carcinoma
46	Female	Addis Ababa	2016	Cervix	Malignant	Non Hodgkin lymphoma
59	Female	Oromia	2017	Endometrium	Malignant	Non keratinizing squamous cell carcinoma
42	Female	Addis Ababa	2014	Endometrium	Malignant	Non keratinizing squamous cell carcinoma
40	Female	Tigrai	2014	Cervix	Malignant	Non keratinizing squamous cell carcinoma
62	Female	Addis Ababa	2014	Cervix	Malignant	Non keratinizing squamous cell carcinoma
70	Female	Oromia	2014	Cervix	Malignant	Non keratinizing squamous cell carcinoma
56	Female	Oromia	2017	Cervix	Malignant	Non keratinizing squamous cell carcinoma
64	Female	Oromia	2014	Cervix	Malignant	Non keratinizing squamous cell carcinoma
50	Female	Addis Ababa	2014	Cervix	Malignant	Non keratinizing squamous cell carcinoma
50	Female	Addis Ababa	2014	Cervix	Malignant	Non keratinizing squamous cell carcinoma
55	Female	Addis Ababa	2014	Cervix	Malignant	Non keratinizing squamous cell carcinoma
43	Female	Addis Ababa	2014	Cervix	Malignant	Non keratinizing squamous cell carcinoma
48	Female	Oromia	2017	Cervix	Malignant	Non keratinizing squamous cell carcinoma
38	Female	Addis Ababa	2014	Cervix	Malignant	Non keratinizing squamous cell carcinoma
36	Female	Addis Ababa	2018	Endometrium	Malignant	Non keratinizing squamous cell carcinoma
40	Female	Oromia	2016	Cervix	Malignant	Non keratinizing squamous cell carcinoma
50	Female	Oromia	2017	Endometrium	Malignant	Non keratinizing squamous cell carcinoma
55	Female	Addis Ababa	2015	Cervix	Malignant	Non keratinizing squamous cell carcinoma
41	Female	Addis Ababa	2017	Cervix	Malignant	Non keratinizing squamous cell carcinoma
62	Female	Addis Ababa	2017	Cervix	Malignant	Non keratinizing squamous cell carcinoma
29	Female	Addis Ababa	2017	Cervix	Malignant	Non keratinizing squamous cell carcinoma
41	Female	Addis Ababa	2015	Cervix	Malignant	Non keratinizing squamous cell carcinoma
46	Female	Addis Ababa	2016	Cervix	Malignant	Non keratinizing squamous cell carcinoma
50	Female	Addis Ababa	2016	Cervix	Malignant	Non keratinizing squamous cell carcinoma
30	Female	Oromia	2017	Cervix	Malignant	Non keratinizing squamous cell carcinoma
52	Female	Addis Ababa	2017	Cervix	Malignant	Non keratinizing squamous cell carcinoma
30	Female	Addis Ababa	2015	Cervix	Malignant	Non keratinizing squamous cell carcinoma
56	Female	Addis Ababa	2014	Cervix	Malignant	Non keratinizing squamous cell carcinoma
56	Female	Addis Ababa	2014	Cervix	Malignant	Non keratinizing squamous cell carcinoma
70	Female	Addis Ababa	2014	Cervix	Malignant	Non keratinizing squamous cell carcinoma
39	Female	Oromia	2018	Cervix	Malignant	Non keratinizing squamous cell carcinoma
58	Female	Addis Ababa	2018	Cervix	Malignant	Non keratinizing squamous cell carcinoma
40	Female	Addis Ababa	2018	Cervix	Malignant	Non keratinizing squamous cell carcinoma
50	Female	Amhara	2018	Cervix	Malignant	Non keratinizing squamous cell carcinoma
46	Female	Oromia	2016	Cervix	Malignant	Non keratinizing squamous cell carcinoma
35	Female	Addis Ababa	2018	Cervix	Malignant	Non keratinizing squamous cell carcinoma
42	Female	Addis Ababa	2018	Cervix	Malignant	Non keratinizing squamous cell carcinoma
60	Female	Amhara	2015	Cervix	Malignant	Non keratinizing squamous cell carcinoma
40	Female	Oromia	2018	Cervix	Malignant	Non keratinizing squamous cell carcinoma
40	Female	Addis Ababa	2015	Ovary	Malignant	Papillary adenocarcinoma
60	Female	Oromia	2015	Cervix	Malignant	Papillary adenocarcinoma
60	Female	Addis Ababa	2017	Endometrium	Malignant	Papillary adenocarcinoma
37	Female	Oromia	2018	Endometrium	Malignant	Papillary adenocarcinoma
29	Female	Amhara	2015	breast	Malignant	Papillary carcinoma
25	Female	Addis Ababa	2016	breast	Malignant	Papillary carcinoma
24	Female	Oromia	2017	breast	Malignant	Papillary carcinoma
65	Female	Addis Ababa	2018	breast	Malignant	Papillary carcinoma
40	Female	Oromia	2017	breast	Malignant	Papillary carcinoma
32	Female	Oromia	2014	breast	Malignant	Papillary carcinoma
78	Female	Addis Ababa	2014	breast	Malignant	Papillary carcinoma
45	Female	Oromia	2015	breast	Malignant	Papillary carcinoma
65	Female	Addis Ababa	2014	Ovary	Malignant	Papillary serous carcinoma
35	Female	Addis Ababa	2014	Ovary	Malignant	Papillary serous carcinoma
55	Female	Addis Ababa	2018	Endometrium	Malignant	Papillary serous carcinoma
28	Female	Addis Ababa	2014	breast	Malignant	Phyllodes tumor
60	Female	Addis Ababa	2016	breast	Malignant	Phyllodes tumor
72	Female	Addis Ababa	2016	breast	Malignant	Phyllodes tumor
15	Female	Addis Ababa	2018	Ovary	Malignant	Rhabdomyosarcoma
35	Female	Addis Ababa	2017	Ovary	Malignant	Carcinoma
40	Female	Addis Ababa	2014	Endometrium	Malignant	Sarcoma
38	Female	Addis Ababa	2017	breast	Malignant	Sarcoma
24	Female	Amhara	2017	breast	Malignant	Sarcoma
62	Female	Addis Ababa	2016	Endometrium	Malignant	Sarcoma
44	Female	Addis Ababa	2016	breast	Malignant	Sarcoma
30	Female	Oromia	2017	breast	Malignant	Sarcoma
50	Female	Addis Ababa	2015	Myometrium	Malignant	Sarcoma
65	Female	Addis Ababa	2017	breast	Malignant	Sarcoma
27	Female	Addis Ababa	2016	Others	Malignant	Sarcoma
27	Female	Addis Ababa	2016	Myometrium	Malignant	Sarcoma
65	Female	Amhara	2014	Endometrium	Malignant	Serous adenocarcinoma
68	Female	Addis Ababa	2017	Myometrium	Malignant	Serous adenocarcinoma
75	Female	Addis Ababa	2016	Endometrium	Malignant	Serous adenocarcinoma
60	Female	Addis Ababa	2017	Myometrium	Malignant	Serous adenocarcinoma
60	Female	Oromia	2014	Endometrium	Malignant	Serous adenocarcinoma
65	Female	Oromia	2014	Ovary	Malignant	Serous adenocarcinoma
52	Female	Addis Ababa	2014	Ovary	Malignant	Serous adenocarcinoma
47	Female	Addis Ababa	2018	Ovary	Malignant	Serous adenocarcinoma
35	Female	Addis Ababa	2015	Ovary	Malignant	Serous adenocarcinoma
43	Female	Addis Ababa	2016	Ovary	Malignant	Serous adenocarcinoma
48	Female	Oromia	2017	Ovary	Malignant	Serous adenocarcinoma
47	Female	Oromia	2015	Ovary	Malignant	Serous adenocarcinoma
44	Female	Amhara	2016	Ovary	Malignant	Serous adenocarcinoma
30	Female	Oromia	2015	Others	Malignant	Serous adenocarcinoma
50	Female	Oromia	2015	Ovary	Malignant	Serous adenocarcinoma
53	Female	Addis Ababa	2018	Ovary	Malignant	Serous adenocarcinoma
50	Female	Amhara	2018	Ovary	Malignant	Serous adenocarcinoma
56	Female	Addis Ababa	2018	Ovary	Malignant	Serous adenocarcinoma
42	Female	Oromia	2018	Ovary	Malignant	Serous adenocarcinoma
28	Female	Oromia	2015	Ovary	Malignant	Serous adenocarcinoma
80	Female	Oromia	2018	Ovary	Malignant	Serous adenocarcinoma
68	Female	Addis Ababa	2017	Endometrium	Malignant	Serous adenocarcinoma
30	Female	Addis Ababa	2015	Ovary	Malignant	Serous adenocarcinoma
28	Female	Addis Ababa	2016	Ovary	Malignant	Serous adenocarcinoma
55	Female	Oromia	2015	Ovary	Malignant	Serous adenocarcinoma
60	Female	Addis Ababa	2018	Ovary	Malignant	Serous adenocarcinoma
60	Female	Oromia	2017	Fallopian tubes & broad ligament	Malignant	Serous adenocarcinoma
55	Female	Oromia	2015	Ovary	Malignant	Serous adenocarcinoma
38	Female	Oromia	2015	Ovary	Malignant	Serous adenocarcinoma
35	Female	Addis Ababa	2017	Ovary	Malignant	Serous adenocarcinoma
65	Female	Amhara	2018	Ovary	Malignant	Serous carcinoma
68	Female	Oromia	2018	Endometrium	Malignant	Serous carcinoma
55	Female	Addis Ababa	2016	Ovary	Malignant	Serous carcinoma
47	Female	Oromia	2017	Ovary	Malignant	Serous carcinoma
35	Female	Addis Ababa	2015	Ovary	Malignant	Serous carcinoma
61	Female	Oromia	2017	Ovary	Malignant	Serous carcinoma
38	Female	Oromia	2017	Ovary	Malignant	Serous carcinoma
60	Female	Addis Ababa	2015	Endometrium	Malignant	Serous carcinoma
41	Female	Oromia	2014	Ovary	Malignant	Serous carcinoma
36	Female	Addis Ababa	2016	Myometrium	Malignant	Serous carcinoma
35	Female	Addis Ababa	2014	Ovary	Malignant	Serous carcinoma
45	Female	Oromia	2015	Ovary	Malignant	Serous carcinoma
50	Female	Oromia	2015	Ovary	Malignant	Serous carcinoma
49	Female	Oromia	2018	Ovary	Malignant	Serous carcinoma
35	Female	Oromia	2015	Ovary	Malignant	Serous carcinoma
60	Female	Oromia	2018	Ovary	Malignant	Serous carcinoma
28	Female	Oromia	2018	Ovary	Malignant	Serous carcinoma
30	Female	Oromia	2018	Ovary	Malignant	Serous carcinoma
45	Female	Addis Ababa	2014	Ovary	Malignant	Serous carcinoma
30	Female	Oromia	2016	Ovary	Malignant	Serous carcinoma
49	Female	Oromia	2016	Fallopian tubes & broad ligament	Malignant	Serous carcinoma
45	Female	Addis Ababa	2015	Ovary	Malignant	Serous carcinoma
65	Female	Addis Ababa	2016	Myometrium	Malignant	Serous carcinoma
30	Female	Addis Ababa	2018	Endometrium	Malignant	Serous carcinoma
35	Female	Oromia	2015	Ovary	Malignant	Serous carcinoma
38	Female	Amhara	2017	Ovary	Malignant	Serous carcinoma
40	Female	Oromia	2016	Ovary	Malignant	Serous carcinoma
55	Female	Addis Ababa	2018	Ovary	Malignant	Serous carcinoma
32	Female	Addis Ababa	2016	Ovary	Malignant	Serous carcinoma
28	Female	Addis Ababa	2016	Ovary	Malignant	Serous carcinoma
64	Female	Oromia	2018	Ovary	Malignant	Serous carcinoma
39	Female	Amhara	2018	Ovary	Malignant	Serous carcinoma
63	Female	Oromia	2017	Ovary	Malignant	Serous carcinoma
30	Female	Addis Ababa	2017	Ovary	Malignant	Serous carcinoma
42	Female	Addis Ababa	2018	Ovary	Malignant	Serous carcinoma
18	Female	Addis Ababa	2017	Endometrium	Malignant	Serous carcinoma
48	Female	Addis Ababa	2018	Ovary	Malignant	Serous carcinoma
60	Female	Addis Ababa	2018	Ovary	Malignant	Serous carcinoma
45	Female	Addis Ababa	2016	Ovary	Malignant	Serous carcinoma
50	Female	Addis Ababa	2015	Ovary	Malignant	Serous carcinoma
48	Female	Addis Ababa	2014	Ovary	Malignant	Serous carcinoma
38	Female	Oromia	2016	Ovary	Malignant	Serous carcinoma
45	Female	Addis Ababa	2016	Ovary	Malignant	Serous carcinoma
55	Female	Addis Ababa	2018	Ovary	Malignant	Serous carcinoma
27	Female	Addis Ababa	2018	Fallopian tubes & broad ligament	Malignant	Serous cyst adenocarcinoma
35	Female	Addis Ababa	2016	Myometrium	Malignant	Serous cyst adenocarcinoma
48	Female	Addis Ababa	2014	Ovary	Malignant	Serous cyst adenocarcinoma
50	Female	Addis Ababa	2015	Ovary	Malignant	Serous cyst adenocarcinoma
65	Female	Oromia	2015	Ovary	Malignant	Serous adenocarcinoma
28	Female	Addis Ababa	2018	Ovary	Malignant	Serous cystadenocarcinoma
45	Female	Oromia	2018	Endometrium	Malignant	Serous cystadenocarcinoma
30	Female	Addis Ababa	2017	Ovary	Malignant	Serous cystadenocarcinoma
57	Female	Addis Ababa	2017	Cervix	Malignant	Serous cystadenocarcinoma
57	Female	Addis Ababa	2017	Endometrium	Malignant	Serous cystadenocarcinoma
45	Female	Addis Ababa	2017	Cervix	Malignant	Serous cystadenocarcinoma
56	Female	Addis Ababa	2017	Ovary	Malignant	Serous cystadenocarcinoma
35	Female	Addis Ababa	2018	Ovary	Malignant	Serous cystadenocarcinoma
60	Female	Oromia	2017	Ovary	Malignant	Serous cystadenocarcinoma
58	Female	Addis Ababa	2017	Ovary	Malignant	Serous cystadenocarcinoma
37	Female	Oromia	2018	Ovary	Malignant	Serous cystadenocarcinoma
45	Female	Oromia	2017	Ovary	Malignant	Serous cystadenocarcinoma
27	Female	Addis Ababa	2015	Ovary	Malignant	Serous cystadenocarcinoma
72	Female	Addis Ababa	2016	Ovary	Malignant	Serous cystadenocarcinoma
38	Female	Addis Ababa	2016	Ovary	Malignant	Serous cystadenocarcinoma
30	Female	Oromia	2015	Ovary	Malignant	Serous cystadenocarcinoma
80	Female	Addis Ababa	2014	Ovary	Malignant	Serous adenocarcinoma
20	Female	Addis Ababa	2017	Ovary	Malignant	Serous adenocarcinoma
54	Female	Oromia	2016	Ovary	Malignant	Serous adenocarcinoma
75	Female	Addis Ababa	2017	Endometrium	Malignant	Serous adenocarcinoma
50	Female	Oromia	2016	Myometrium	Malignant	Serous carcinoma
57	Female	Addis Ababa	2014	Ovary	Malignant	Serous papillary carcinoma
45	Female	Oromia	2018	Ovary	Malignant	Serous papillary adenocarcinoma
45	Female	Oromia	2017	Ovary	Malignant	Serous papillary adenocarcinoma
55	Female	Oromia	2016	Ovary	Malignant	Serous papillary adenocarcinoma
57	Female	Oromia	2018	Ovary	Malignant	Serous papillary adenocarcinoma
65	Female	Oromia	2017	Endometrium	Malignant	Serous papillary adenocarcinoma
46	Female	Oromia	2018	Ovary	Malignant	Serous papillary adenocarcinoma
50	Female	Addis Ababa	2017	Ovary	Malignant	Serous papillary adenocarcinoma
50	Female	Addis Ababa	2014	Ovary	Malignant	Serous papillary carcinoma
60	Female	Oromia	2015	Ovary	Malignant	Serous papillary carcinoma
60	Female	Oromia	2015	Ovary	Malignant	Serous papillary carcinoma
48	Female	Addis Ababa	2016	Ovary	Malignant	Serous papillary carcinoma
40	Female	Addis Ababa	2018	Ovary	Malignant	Serous papillary carcinoma
50	Female	Oromia	2016	Fallopian tubes & broad ligament	Malignant	Serous papillary carcinoma
38	Female	Addis Ababa	2016	Fallopian tubes & broad ligament	Malignant	Serous papillary carcinoma
30	Female	Oromia	2014	Ovary	Malignant	Serous papillary carcinoma
60	Female	Oromia	2018	Ovary	Malignant	Serous carcinoma
58	Female	Oromia	2015	Ovary	Malignant	Serous carcinoma
70	Female	Oromia	2018	Ovary	Malignant	Serous carcinoma
56	Female	Oromia	2015	Ovary	Malignant	Serous carcinoma
36	Female	Addis Ababa	2016	Ovary	Malignant	Serous carcinoma
33	Female	Oromia	2015	Ovary	Malignant	Serous carcinoma
33	Female	Addis Ababa	2015	Ovary	Malignant	Serous carcinoma
60	Female	Addis Ababa	2015	Ovary	Malignant	Serous carcinoma
30	Female	Oromia	2015	Cervix	Malignant	Squamous cell carcinoma
25	Female	Addis Ababa	2016	Others	Malignant	Squamous cell carcinoma
60	Female	Addis Ababa	2016	Cervix	Malignant	Squamous cell carcinoma
40	Female	Oromia	2016	Cervix	Malignant	Squamous carcinoma in situ
45	Female	Addis Ababa	2015	Cervix	Malignant	Squamous carcinoma in situ
42	Female	Oromia	2015	Cervix	Malignant	Squamous carcinoma in situ
70	Female	Addis Ababa	2015	Cervix	Malignant	Squamous carcinoma in situ
45	Female	Addis Ababa	2015	Cervix	Malignant	Squamous carcinoma in situ
41	Female	Oromia	2016	Myometrium	Malignant	Squamous carcinoma in situ
40	Female	Oromia	2016	Cervix	Malignant	Squamous carcinoma in situ
80	Female	Addis Ababa	2017	Cervix	Malignant	Squamous cell carcinoma
55	Female	Addis Ababa	2014	Cervix	Malignant	Squamous cell carcinoma
48	Female	Addis Ababa	2017	Cervix	Malignant	Squamous cell carcinoma
45	Female	Addis Ababa	2017	Cervix	Malignant	Squamous cell carcinoma
60	Female	Oromia	2015	Cervix	Malignant	Squamous cell carcinoma
60	Female	Addis Ababa	2015	Cervix	Malignant	Squamous cell carcinoma
40	Female	Oromia	2016	Cervix	Malignant	Squamous cell carcinoma
48	Female	Addis Ababa	2015	Cervix	Malignant	Squamous cell carcinoma
70	Female	Oromia	2014	Endometrium	Malignant	Squamous cell carcinoma
35	Female	Addis Ababa	2014	Cervix	Malignant	Squamous cell carcinoma
60	Female	Amhara	2016	Cervix	Malignant	Squamous cell carcinoma
50	Female	Addis Ababa	2015	Cervix	Malignant	Squamous cell carcinoma
60	Female	Addis Ababa	2018	Endometrium	Malignant	Squamous cell carcinoma
40	Female	Addis Ababa	2018	Cervix	Malignant	Squamous cell carcinoma
60	Female	Oromia	2015	Cervix	Malignant	Squamous cell carcinoma
50	Female	Oromia	2015	Endometrium	Malignant	Squamous cell carcinoma
39	Female	Addis Ababa	2017	Cervix	Malignant	Squamous cell carcinoma
53	Female	Amhara	2018	Ovary	Malignant	Squamous cell carcinoma
42	Female	Oromia	2016	Cervix	Malignant	Squamous cell carcinoma
52	Female	Oromia	2016	Cervix	Malignant	Squamous cell carcinoma
48	Female	Addis Ababa	2017	Cervix	Malignant	Squamous cell carcinoma
30	Female	Addis Ababa	2016	Cervix	Malignant	Squamous cell carcinoma
36	Female	Addis Ababa	2016	Cervix	Malignant	Squamous cell carcinoma
45	Female	Oromia	2015	Cervix	Malignant	Squamous cell carcinoma
35	Female	Oromia	2018	Cervix	Malignant	Squamous cell carcinoma
65	Female	Addis Ababa	2018	Cervix	Malignant	Squamous cell carcinoma
50	Female	Oromia	2015	Cervix	Malignant	Squamous cell carcinoma
60	Female	Addis Ababa	2018	Cervix	Malignant	Squamous cell carcinoma
38	Female	Addis Ababa	2015	Cervix	Malignant	Squamous cell carcinoma
45	Female	Oromia	2016	Fallopian tubes & broad ligament	Malignant	Squamous cell carcinoma
70	Female	Addis Ababa	2016	Cervix	Malignant	Squamous cell carcinoma
60	Female	Addis Ababa	2018	Cervix	Malignant	Squamous cell carcinoma
66	Female	Addis Ababa	2015	Cervix	Malignant	Squamous cell carcinoma
60	Female	Addis Ababa	2017	Cervix	Malignant	Squamous cell carcinoma
56	Female	Addis Ababa	2018	Cervix	Malignant	Squamous cell carcinoma
39	Female	Oromia	2014	Cervix	Malignant	Squamous cell carcinoma
40	Female	Oromia	2015	Cervix	Malignant	Squamous cell carcinoma
40	Female	Amhara	2017	Cervix	Malignant	Squamous cell carcinoma
48	Female	Oromia	2014	Cervix	Malignant	Squamous cell carcinoma
62	Female	Addis Ababa	2017	Cervix	Malignant	Squamous cell carcinoma
55	Female	Oromia	2017	Cervix	Malignant	Squamous cell carcinoma
45	Female	Addis Ababa	2016	Endometrium	Malignant	Squamous cell carcinoma
40	Female	Oromia	2014	Cervix	Malignant	Squamous cell carcinoma
60	Female	Oromia	2017	Cervix	Malignant	Squamous cell carcinoma
30	Female	Addis Ababa	2017	Cervix	Malignant	Squamous cell carcinoma
42	Female	Addis Ababa	2017	Cervix	Malignant	Squamous cell carcinoma
37	Female	Addis Ababa	2018	Cervix	Malignant	Squamous cell carcinoma
70	Female	Oromia	2014	Cervix	Malignant	Squamous cell carcinoma
25	Female	Oromia	2015	Cervix	Malignant	Squamous cell carcinoma
43	Female	Addis Ababa	2016	Cervix	Malignant	Squamous cell carcinoma
60	Female	Addis Ababa	2014	Cervix	Malignant	Squamous cell carcinoma
39	Female	Addis Ababa	2018	Cervix	Malignant	Squamous cell carcinoma
70	Female	Addis Ababa	2018	Ovary	Malignant	Squamous cell carcinoma
60	Female	Addis Ababa	2016	Cervix	Malignant	Squamous cell carcinoma
70	Female	Addis Ababa	2015	Cervix	Malignant	Squamous cell carcinoma
42	Female	Addis Ababa	2014	Cervix	Malignant	Squamous cell carcinoma
40	Female	Addis Ababa	2015	Cervix	Malignant	Squamous cell carcinoma
35	Female	Addis Ababa	2018	Cervix	Malignant	Squamous cell carcinoma
38	Female	Oromia	2016	Cervix	Malignant	Squamous cell carcinoma
40	Female	Addis Ababa	2016	Cervix	Malignant	Squamous cell carcinoma
62	Female	Addis Ababa	2017	Cervix	Malignant	Squamous cell carcinoma
50	Female	Addis Ababa	2014	Cervix	Malignant	Squamous cell carcinoma
42	Female	Addis Ababa	2017	Cervix	Malignant	Squamous cell carcinoma
60	Female	Addis Ababa	2018	Cervix	Malignant	Squamous cell carcinoma
39	Female	Addis Ababa	2014	Cervix	Malignant	Squamous cell carcinoma
55	Female	Oromia	2014	Cervix	Malignant	Squamous cell carcinoma
32	Female	Addis Ababa	2017	Cervix	Malignant	Squamous cell carcinoma
55	Female	Addis Ababa	2018	Cervix	Malignant	Squamous cell carcinoma
45	Female	Addis Ababa	2014	Cervix	Malignant	Squamous cell carcinoma
32	Female	Addis Ababa	2014	Cervix	Malignant	Squamous cell carcinoma
55	Female	Addis Ababa	2014	Endometrium	Malignant	Squamous cell carcinoma
36	Female	Amhara	2015	Cervix	Malignant	Squamous cell carcinoma
45	Female	Addis Ababa	2014	Cervix	Malignant	Squamous cell carcinoma
32	Female	Addis Ababa	2017	Cervix	Malignant	Squamous cell carcinoma
50	Female	Oromia	2018	Cervix	Malignant	Squamous cell carcinoma
40	Female	Oromia	2018	Cervix	Malignant	Squamous cell carcinoma
58	Female	Oromia	2015	Cervix	Malignant	Squamous cell carcinoma
70	Female	Addis Ababa	2017	Cervix	Malignant	Squamous cell carcinoma
60	Female	Addis Ababa	2018	Cervix	Malignant	Squamous cell carcinoma
45	Female	Addis Ababa	2016	Cervix	Malignant	Squamous cell carcinoma
70	Female	Amhara	2018	Cervix	Malignant	Squamous cell carcinoma
50	Female	Oromia	2017	Cervix	Malignant	Squamous cell carcinoma
70	Female	Addis Ababa	2018	Cervix	Malignant	Squamous cell carcinoma
56	Female	Addis Ababa	2018	Cervix	Malignant	Squamous cell carcinoma
50	Female	Oromia	2015	Cervix	Malignant	Squamous cell carcinoma
40	Female	Oromia	2015	Cervix	Malignant	Squamous cell carcinoma
30	Female	Addis Ababa	2015	Cervix	Malignant	Squamous cell carcinoma
79	Female	Addis Ababa	2016	Cervix	Malignant	Squamous cell carcinoma
40	Female	Addis Ababa	2016	Cervix	Malignant	Squamous cell carcinoma
35	Female	Addis Ababa	2015	Cervix	Malignant	Squamous cell carcinoma
30	Female	Addis Ababa	2018	Cervix	Malignant	Squamous cell carcinoma
50	Female	Addis Ababa	2017	Cervix	Malignant	Squamous cell carcinoma
37	Female	Oromia	2017	Cervix	Malignant	Squamous cell carcinoma
45	Female	Addis Ababa	2018	Cervix	Malignant	Squamous cell carcinoma
45	Female	Addis Ababa	2018	Cervix	Malignant	Squamous cell carcinoma
39	Female	Addis Ababa	2015	Cervix	Malignant	Squamous cell carcinoma
65	Female	Oromia	2015	Cervix	Malignant	Squamous cell carcinoma
42	Female	Oromia	2016	Cervix	Malignant	Squamous cell carcinoma
65	Female	Addis Ababa	2018	Cervix	Malignant	Squamous cell carcinoma
53	Female	Addis Ababa	2014	Cervix	Malignant	Squamous cell carcinoma
45	Female	Amhara	2018	Cervix	Malignant	Squamous cell carcinoma
45	Female	Addis Ababa	2016	Cervix	Malignant	Squamous cell carcinoma
45	Female	Addis Ababa	2017	Cervix	Malignant	Squamous cell carcinoma
67	Female	Addis Ababa	2018	Cervix	Malignant	Squamous cell carcinoma
40	Female	Addis Ababa	2016	Cervix	Malignant	Squamous cell carcinoma
35	Female	Addis Ababa	2016	Cervix	Malignant	Squamous cell carcinoma
60	Female	Addis Ababa	2016	Cervix	Malignant	Squamous cell carcinoma
46	Female	Oromia	2016	Cervix	Malignant	Squamous cell carcinoma
36	Female	Oromia	2014	Cervix	Malignant	Squamous cell carcinoma
50	Female	Addis Ababa	2017	Myometrium	Malignant	Squamous cell carcinoma
33	Female	Addis Ababa	2017	Cervix	Malignant	Squamous cell carcinoma
34	Female	Addis Ababa	2017	Cervix	Malignant	Squamous cell carcinoma
35	Female	Oromia	2017	Cervix	Malignant	Squamous cell carcinoma
28	Female	Oromia	2016	Cervix	Malignant	Squamous cell carcinoma
70	Female	Addis Ababa	2014	Cervix	Malignant	Squamous cell carcinoma
50	Female	Addis Ababa	2015	Cervix	Malignant	Squamous cell carcinoma
45	Female	Oromia	2016	Cervix	Malignant	Squamous cell carcinoma
55	Female	Oromia	2018	Cervix	Malignant	Squamous cell carcinoma
38	Female	Oromia	2016	Cervix	Malignant	Squamous cell carcinoma
44	Female	Oromia	2014	Cervix	Malignant	Squamous cell carcinoma
55	Female	Addis Ababa	2016	Cervix	Malignant	Squamous cell carcinoma
38	Female	Addis Ababa	2015	Cervix	Malignant	Squamous cell carcinoma
49	Female	Oromia	2014	Cervix	Malignant	Squamous cell carcinoma
40	Female	Addis Ababa	2015	Cervix	Malignant	Squamous cell carcinoma
58	Female	Oromia	2014	Cervix	Malignant	Squamous cell carcinoma
30	Female	Addis Ababa	2015	Cervix	Malignant	Squamous cell carcinoma
60	Female	Addis Ababa	2017	Cervix	Malignant	Squamous cell carcinoma
50	Female	Addis Ababa	2015	Cervix	Malignant	Squamous cell carcinoma
50	Female	Oromia	2018	Cervix	Malignant	Squamous cell carcinoma
45	Female	Addis Ababa	2014	Others	Malignant	Squamous cell carcinoma
37	Female	Tigrai	2017	Cervix	Malignant	Squamous cell carcinoma
65	Female	Oromia	2015	Cervix	Malignant	Squamous cell carcinoma
50	Female	Addis Ababa	2016	Cervix	Malignant	Squamous cell carcinoma
60	Female	Addis Ababa	2018	Cervix	Malignant	Squamous cell carcinoma
75	Female	Addis Ababa	2017	Cervix	Malignant	Squamous cell carcinoma
40	Female	Addis Ababa	2018	Cervix	Malignant	Squamous cell carcinoma
50	Female	Addis Ababa	2014	Cervix	Malignant	Squamous cell carcinoma
60	Female	Oromia	2014	Cervix	Malignant	Squamous cell carcinoma
36	Female	Oromia	2014	Cervix	Malignant	Squamous cell carcinoma
52	Female	Oromia	2014	Cervix	Malignant	Squamous cell carcinoma
65	Female	Addis Ababa	2016	Cervix	Malignant	Squamous cell carcinoma
40	Female	Oromia	2016	Cervix	Malignant	Squamous cell carcinoma
45	Female	Addis Ababa	2016	Cervix	Malignant	Squamous cell carcinoma
45	Female	Addis Ababa	2016	Cervix	Malignant	Squamous cell carcinoma
55	Female	Addis Ababa	2016	Cervix	Malignant	Squamous cell carcinoma
80	Female	Oromia	2015	Cervix	Malignant	Squamous cell carcinoma
60	Female	Addis Ababa	2017	Cervix	Malignant	Squamous cell carcinoma
65	Female	Addis Ababa	2014	Cervix	Malignant	Squamous cell carcinoma
38	Female	Oromia	2018	Cervix	Malignant	Squamous cell carcinoma
30	Female	Oromia	2015	Others	Malignant	Squamous cell carcinoma
15	Female	Oromia	2016	Fallopian tubes & broad ligament	Malignant	Squamous cell carcinoma
60	Female	Oromia	2016	Cervix	Malignant	Squamous cell carcinoma
60	Female	Oromia	2015	Cervix	Malignant	Squamous cell carcinoma
56	Female	Oromia	2018	Cervix	Malignant	Squamous cell carcinoma
50	Female	Addis Ababa	2016	Cervix	Malignant	Squamous cell carcinoma
50	Female	Oromia	2016	Cervix	Malignant	Squamous cell carcinoma
40	Female	Oromia	2014	Cervix	Malignant	Squamous cell carcinoma
57	Female	Addis Ababa	2014	Cervix	Malignant	Squamous cell carcinoma
46	Female	Addis Ababa	2014	Cervix	Malignant	Squamous cell carcinoma
38	Female	Addis Ababa	2015	Cervix	Malignant	Squamous cell carcinoma
35	Female	Addis Ababa	2016	Cervix	Malignant	Squamous cell carcinoma
40	Female	Amhara	2018	Cervix	Malignant	Squamous cell carcinoma
55	Female	Addis Ababa	2015	Cervix	Malignant	Squamous cell carcinoma
55	Female	Oromia	2014	Cervix	Malignant	Squamous cell carcinoma
38	Female	Oromia	2018	Cervix	Malignant	Squamous cell carcinoma
68	Female	Addis Ababa	2015	Cervix	Malignant	Squamous cell carcinoma
50	Female	Addis Ababa	2015	Cervix	Malignant	Squamous cell carcinoma
50	Female	Oromia	2017	Cervix	Malignant	Squamous cell carcinoma
70	Female	Oromia	2018	Cervix	Malignant	Squamous cell carcinoma
50	Female	Oromia	2017	Cervix	Malignant	Squamous cell carcinoma
60	Female	Oromia	2017	Cervix	Malignant	Squamous cell carcinoma
40	Female	Amhara	2014	Cervix	Malignant	Squamous cell carcinoma
38	Female	Addis Ababa	2015	Cervix	Malignant	Squamous cell carcinoma
50	Female	Oromia	2016	Cervix	Malignant	Squamous cell carcinoma
15	Female	Addis Ababa	2014	Cervix	Malignant	Squamous cell carcinoma
56	Female	Amhara	2014	Cervix	Malignant	Squamous cell carcinoma
35	Female	Oromia	2018	Cervix	Malignant	Squamous cell carcinoma
31	Female	Oromia	2016	Cervix	Malignant	Squamous cell carcinoma
46	Female	Oromia	2016	Cervix	Malignant	Squamous cell carcinoma
30	Female	Tigrai	2018	Cervix	Malignant	Squamous cell carcinoma
39	Female	Oromia	2018	Cervix	Malignant	Squamous cell carcinoma
52	Female	Addis Ababa	2018	Cervix	Malignant	Squamous cell carcinoma
30	Female	Addis Ababa	2014	Others	Malignant	Squamous cell carcinoma
30	Female	Addis Ababa	2015	Cervix	Malignant	Squamous cell carcinoma
45	Female	Addis Ababa	2018	Cervix	Malignant	Squamous cell carcinoma
70	Female	Addis Ababa	2014	Cervix	Malignant	Squamous cell carcinoma
46	Female	Oromia	2014	Cervix	Malignant	Squamous cell carcinoma
65	Female	Oromia	2018	Cervix	Malignant	Squamous cell carcinoma
31	Female	Oromia	2014	Cervix	Malignant	Squamous cell carcinoma
43	Female	Addis Ababa	2018	Cervix	Malignant	Squamous cell carcinoma
48	Female	Oromia	2018	Cervix	Malignant	Squamous cell carcinoma
70	Female	Addis Ababa	2016	Cervix	Malignant	Squamous cell carcinoma
42	Female	Addis Ababa	2016	Cervix	Malignant	Squamous cell carcinoma
32	Female	Amhara	2018	Cervix	Malignant	Squamous cell carcinoma
50	Female	Oromia	2016	Cervix	Malignant	Squamous cell carcinoma
60	Female	Oromia	2016	Cervix	Malignant	Squamous cell carcinoma
28	Female	Addis Ababa	2014	Cervix	Malignant	Squamous cell carcinoma
57	Female	Oromia	2015	Cervix	Malignant	Squamous cell carcinoma
50	Female	Addis Ababa	2018	Cervix	Malignant	Squamous cell carcinoma
50	Female	Addis Ababa	2018	Cervix	Malignant	Squamous cell carcinoma
42	Female	Oromia	2018	Cervix	Malignant	Squamous cell carcinoma
40	Female	Oromia	2016	Cervix	Malignant	Squamous cell carcinoma
45	Female	Amhara	2016	Cervix	Malignant	Squamous cell carcinoma
65	Female	Addis Ababa	2016	Cervix	Malignant	Squamous cell carcinoma
45	Female	Addis Ababa	2015	Cervix	Malignant	Squamous cell carcinoma
63	Female	Oromia	2018	Cervix	Malignant	Squamous cell carcinoma
45	Female	Oromia	2014	Cervix	Malignant	Squamous cell carcinoma
38	Female	Addis Ababa	2014	Cervix	Malignant	Squamous cell carcinoma
45	Female	Addis Ababa	2014	Cervix	Malignant	Squamous cell carcinoma
46	Female	Addis Ababa	2014	Cervix	Malignant	Squamous cell carcinoma
31	Female	Addis Ababa	2018	Cervix	Malignant	Squamous cell carcinoma
55	Female	Addis Ababa	2014	Cervix	Malignant	Squamous cell carcinoma
54	Female	Oromia	2014	Cervix	Malignant	Squamous cell carcinoma
50	Female	Addis Ababa	2014	Others	Malignant	Squamous cell carcinoma
40	Female	Oromia	2014	Cervix	Malignant	Squamous cell carcinoma
38	Female	Addis Ababa	2015	Cervix	Malignant	Squamous cell carcinoma
70	Female	Addis Ababa	2015	Cervix	Malignant	Squamous cell carcinoma
60	Female	Addis Ababa	2014	Cervix	Malignant	Squamous cell carcinoma
50	Female	Oromia	2015	Cervix	Malignant	Squamous cell carcinoma
35	Female	Oromia	2014	Cervix	Malignant	Squamous cell carcinoma
80	Female	Oromia	2014	Cervix	Malignant	Squamous cell carcinoma
64	Female	Oromia	2015	Cervix	Malignant	Squamous cell carcinoma
70	Female	Oromia	2018	Cervix	Malignant	Squamous cell carcinoma
35	Female	Oromia	2016	Myometrium	Malignant	Squamous cell carcinoma
45	Female	Amhara	2014	Cervix	Malignant	Squamous cell carcinoma
45	Female	Addis Ababa	2015	Cervix	Malignant	Squamous cell carcinoma
30	Female	Oromia	2018	Cervix	Malignant	Squamous cell carcinoma
50	Female	Addis Ababa	2014	Cervix	Malignant	Squamous cell carcinoma
45	Female	Addis Ababa	2016	Cervix	Malignant	Squamous cell carcinoma
38	Female	Oromia	2018	Cervix	Malignant	Squamous cell carcinoma
40	Female	Addis Ababa	2014	Cervix	Malignant	Squamous cell carcinoma
40	Female	Amhara	2016	Cervix	Malignant	Squamous cell carcinoma
55	Female	Oromia	2016	Cervix	Malignant	Squamous cell carcinoma
60	Female	Oromia	2014	Cervix	Malignant	Squamous cell carcinoma
55	Female	Addis Ababa	2016	Cervix	Malignant	Squamous cell carcinoma
33	Female	Oromia	2015	Cervix	Malignant	Squamous cell carcinoma
37	Female	Addis Ababa	2015	Cervix	Malignant	Squamous cell carcinoma
35	Female	Amhara	2017	Cervix	Malignant	Squamous cell carcinoma
60	Female	Addis Ababa	2018	Cervix	Malignant	Squamous cell carcinoma
55	Female	Addis Ababa	2014	Cervix	Malignant	Squamous cell carcinoma
70	Female	Addis Ababa	2015	Cervix	Malignant	Squamous cell carcinoma
70	Female	Addis Ababa	2014	Cervix	Malignant	Squamous cell carcinoma
60	Female	Oromia	2018	Cervix	Malignant	Squamous cell carcinoma
25	Female	Oromia	2017	Cervix	Malignant	Squamous cell carcinoma
75	Female	Oromia	2015	Cervix	Malignant	Squamous cell carcinoma
25	Female	Addis Ababa	2017	Cervix	Malignant	Squamous cell carcinoma
42	Female	Addis Ababa	2014	Cervix	Malignant	Squamous cell carcinoma
45	Female	Addis Ababa	2014	Cervix	Malignant	Squamous cell carcinoma
46	Female	Oromia	2018	Cervix	Malignant	Squamous cell carcinoma
68	Female	Oromia	2015	Cervix	Malignant	Squamous cell carcinoma
50	Female	Addis Ababa	2015	Cervix	Malignant	Squamous cell carcinoma
40	Female	Addis Ababa	2018	Cervix	Malignant	Squamous cell carcinoma
28	Female	Addis Ababa	2014	Others	Malignant	Squamous cell carcinoma
39	Female	Addis Ababa	2014	Cervix	Malignant	Squamous cell carcinoma
38	Female	Addis Ababa	2015	Myometrium	Malignant	Squamous cell carcinoma
40	Female	Oromia	2015	Cervix	Malignant	Squamous cell carcinoma
52	Female	Oromia	2014	Cervix	Malignant	Squamous cell carcinoma
60	Female	Addis Ababa	2018	Endometrium	Malignant	Squamous cell carcinoma
32	Female	Addis Ababa	2018	Cervix	Malignant	Squamous cell carcinoma
53	Female	Addis Ababa	2015	Cervix	Malignant	Squamous cell carcinoma
70	Female	Oromia	2014	Cervix	Malignant	Squamous cell carcinoma
65	Female	Addis Ababa	2018	Cervix	Malignant	Squamous cell carcinoma
50	Female	Oromia	2018	Cervix	Malignant	Squamous cell carcinoma
24	Female	Addis Ababa	2018	Cervix	Malignant	Squamous cell carcinoma
45	Female	Oromia	2015	Cervix	Malignant	Squamous cell carcinoma
37	Female	Addis Ababa	2014	Cervix	Malignant	Squamous cell carcinoma
75	Female	Oromia	2016	Cervix	Malignant	Squamous cell carcinoma
48	Female	Oromia	2016	Cervix	Malignant	Squamous cell carcinoma
45	Female	Oromia	2014	Cervix	Malignant	Squamous cell carcinoma
63	Female	Addis Ababa	2016	Cervix	Malignant	Squamous cell carcinoma
55	Female	Oromia	2015	Cervix	Malignant	Squamous cell carcinoma
49	Female	Addis Ababa	2016	Cervix	Malignant	Squamous cell carcinoma
45	Female	Addis Ababa	2018	Cervix	Malignant	Squamous cell carcinoma
37	Female	Addis Ababa	2015	Others	Malignant	Squamous cell carcinoma
37	Female	Oromia	2016	Myometrium	Malignant	Squamous cell carcinoma
50	Female	Addis Ababa	2015	Cervix	Malignant	Squamous cell carcinoma
38	Female	Addis Ababa	2016	Cervix	Malignant	Squamous cell carcinoma
25	Female	Oromia	2017	Cervix	Malignant	Squamous cell carcinoma
25	Female	Addis Ababa	2017	Cervix	Malignant	Squamous cell carcinoma
25	Female	Addis Ababa	2017	Cervix	Malignant	Squamous cell carcinoma
33	Female	Addis Ababa	2017	Cervix	Malignant	Squamous cell carcinoma
40	Female	Amhara	2016	Cervix	Malignant	Squamous cell carcinoma
45	Female	Addis Ababa	2015	Cervix	Malignant	Squamous cell carcinoma
57	Female	Oromia	2014	Cervix	Malignant	Squamous cell carcinoma
55	Female	Addis Ababa	2017	Cervix	Malignant	Squamous cell carcinoma
35	Female	Oromia	2018	Endometrium	Malignant	Squamous cell carcinoma
50	Female	Addis Ababa	2016	Cervix	Malignant	Squamous cell carcinoma
70	Female	Addis Ababa	2017	Cervix	Malignant	Squamous cell carcinoma
37	Female	Addis Ababa	2016	Cervix	Malignant	Squamous cell carcinoma
47	Female	Oromia	2015	Cervix	Malignant	Squamous cell carcinoma
58	Female	Addis Ababa	2016	Cervix	Malignant	Squamous cell carcinoma
28	Female	Addis Ababa	2014	Others	Malignant	Squamous cell carcinoma
35	Female	Addis Ababa	2018	Cervix	Malignant	Squamous cell carcinoma
65	Female	Addis Ababa	2017	Cervix	Malignant	Squamous cell carcinoma
47	Female	Addis Ababa	2018	Endometrium	Malignant	Squamous cell carcinoma
32	Female	Oromia	2018	Endometrium	Malignant	Squamous cell carcinoma
40	Female	Addis Ababa	2015	Cervix	Malignant	Squamous cell carcinoma
70	Female	Oromia	2018	Cervix	Malignant	Squamous cell carcinoma
36	Female	Oromia	2018	Cervix	Malignant	Squamous cell carcinoma
48	Female	Addis Ababa	2018	Cervix	Malignant	Squamous cell carcinoma
45	Female	Addis Ababa	2016	Cervix	Malignant	Squamous cell carcinoma
58	Female	Oromia	2018	Cervix	Malignant	Squamous cell carcinoma
34	Female	Addis Ababa	2017	Cervix	Malignant	Squamous cell carcinoma
60	Female	Oromia	2015	Cervix	Malignant	Squamous cell carcinoma
50	Female	Addis Ababa	2014	Cervix	Malignant	Squamous cell carcinoma
42	Female	Amhara	2018	Cervix	Malignant	Squamous cell carcinoma
42	Female	Addis Ababa	2017	Endometrium	Malignant	Squamous cell carcinoma
55	Female	Oromia	2018	Cervix	Malignant	Squamous cell carcinoma
50	Female	Addis Ababa	2016	Cervix	Malignant	Squamous cell carcinoma
60	Female	Addis Ababa	2018	Cervix	Malignant	Squamous cell carcinoma
48	Female	Oromia	2016	Cervix	Malignant	Squamous cell carcinoma
55	Female	Oromia	2015	Cervix	Malignant	Squamous cell carcinoma
33	Female	Oromia	2015	Cervix	Malignant	Squamous cell carcinoma
56	Female	Addis Ababa	2017	Cervix	Malignant	Squamous cell carcinoma
70	Female	Amhara	2016	Cervix	Malignant	Squamous cell carcinoma
45	Female	Oromia	2017	Cervix	Malignant	Squamous cell carcinoma
55	Female	Oromia	2015	Cervix	Malignant	Squamous cell carcinoma
54	Female	Oromia	2017	Cervix	Malignant	Squamous cell carcinoma
55	Female	Oromia	2014	Cervix	Malignant	Squamous cell carcinoma
38	Female	Addis Ababa	2014	Cervix	Malignant	Squamous cell carcinoma
45	Female	Oromia	2018	Cervix	Malignant	Squamous cell carcinoma
63	Female	Oromia	2017	Cervix	Malignant	Squamous cell carcinoma
50	Female	Addis Ababa	2015	Cervix	Malignant	Squamous cell carcinoma
46	Female	Oromia	2016	Cervix	Malignant	Squamous cell carcinoma
55	Female	Oromia	2016	Cervix	Malignant	Squamous cell carcinoma
35	Female	Amhara	2017	Cervix	Malignant	Squamous cell carcinoma
60	Female	Amhara	2016	Cervix	Malignant	Squamous cell carcinoma
52	Female	Oromia	2017	Cervix	Malignant	Squamous cell carcinoma
55	Female	Oromia	2016	Cervix	Malignant	Squamous cell carcinoma
75	Female	Oromia	2015	Cervix	Malignant	Squamous cell carcinoma
50	Female	Amhara	2015	Cervix	Malignant	Squamous cell carcinoma
48	Female	Oromia	2014	Cervix	Malignant	Squamous cell carcinoma
43	Female	Addis Ababa	2017	Cervix	Malignant	Squamous cell carcinoma
81	Female	Oromia	2018	Cervix	Malignant	Squamous cell carcinoma
48	Female	Oromia	2015	Cervix	Malignant	Squamous cell carcinoma
35	Female	Oromia	2018	Cervix	Malignant	Squamous cell carcinoma
100	Female	Oromia	2015	Cervix	Malignant	Squamous cell carcinoma
55	Female	Addis Ababa	2018	Cervix	Malignant	Squamous cell carcinoma
55	Female	Addis Ababa	2018	Cervix	Malignant	Squamous cell carcinoma
40	Female	Addis Ababa	2018	Cervix	Malignant	Squamous cell carcinoma
36	Female	Amhara	2017	Cervix	Malignant	Squamous cell carcinoma
86	Female	Addis Ababa	2017	Cervix	Malignant	Squamous cell carcinoma
66	Female	Addis Ababa	2017	Cervix	Malignant	Squamous cell carcinoma
65	Female	Oromia	2018	Cervix	Malignant	Squamous cell carcinoma
58	Female	Oromia	2018	Cervix	Malignant	Squamous cell carcinoma
39	Female	Addis Ababa	2017	Cervix	Malignant	Squamous cell carcinoma
36	Female	Addis Ababa	2016	Cervix	Malignant	Squamous cell carcinoma
35	Female	Addis Ababa	2017	Cervix	Malignant	Squamous cell carcinoma
50	Female	Addis Ababa	2018	Cervix	Malignant	Squamous cell carcinoma
65	Female	Addis Ababa	2015	Cervix	Malignant	Squamous cell carcinoma
45	Female	Oromia	2015	Cervix	Malignant	Squamous cell carcinoma
45	Female	Addis Ababa	2017	Cervix	Malignant	Squamous cell carcinoma
28	Female	Addis Ababa	2016	Cervix	Malignant	Squamous cell carcinoma
55	Female	Amhara	2017	Cervix	Malignant	Squamous cell carcinoma
50	Female	Addis Ababa	2016	Cervix	Malignant	Squamous cell carcinoma
47	Female	Addis Ababa	2018	Cervix	Malignant	Squamous cell carcinoma
46	Female	Oromia	2017	Cervix	Malignant	Squamous cell carcinoma
45	Female	Addis Ababa	2018	Cervix	Malignant	Squamous cell carcinoma
55	Female	Addis Ababa	2015	Cervix	Malignant	Squamous cell carcinoma
35	Female	Oromia	2016	Cervix	Malignant	Squamous cell carcinoma
30	Female	Oromia	2017	Endometrium	Malignant	Squamous cell carcinoma
49	Female	Addis Ababa	2017	Cervix	Malignant	Squamous cell carcinoma
50	Female	Amhara	2017	Cervix	Malignant	Squamous cell carcinoma
60	Female	Addis Ababa	2017	Cervix	Malignant	Squamous cell carcinoma
50	Female	Addis Ababa	2015	Cervix	Malignant	Squamous cell carcinoma
60	Female	Addis Ababa	2018	Cervix	Malignant	Squamous cell carcinoma
38	Female	Oromia	2016	Cervix	Malignant	Squamous cell carcinoma
39	Female	Oromia	2018	Ovary	Malignant	Squamous cell carcinoma
60	Female	Oromia	2018	Cervix	Malignant	Squamous cell carcinoma
50	Female	Oromia	2016	Cervix	Malignant	Squamous cell carcinoma
70	Female	Oromia	2018	Cervix	Malignant	Squamous cell carcinoma
50	Female	Addis Ababa	2017	breast	Malignant	Squamous cell carcinoma
50	Female	Addis Ababa	2018	Cervix	Malignant	Squamous cell carcinoma
42	Female	Addis Ababa	2016	Cervix	Malignant	Squamous cell carcinoma
31	Female	Oromia	2016	Cervix	Malignant	Squamous cell carcinoma
57	Female	Addis Ababa	2018	Cervix	Malignant	Squamous cell carcinoma
28	Female	Amhara	2018	Ovary	Malignant	Squamous cell carcinoma
37	Female	Addis Ababa	2017	Cervix	Malignant	Squamous cell carcinoma
50	Female	Oromia	2018	Cervix	Malignant	Squamous cell carcinoma
60	Female	Amhara	2017	Cervix	Malignant	Squamous cell carcinoma
80	Female	Oromia	2018	Cervix	Malignant	Squamous cell carcinoma
35	Female	Amhara	2018	Cervix	Malignant	Squamous cell carcinoma
43	Female	Tigrai	2016	Cervix	Malignant	Squamous cell carcinoma
39	Female	Addis Ababa	2017	Cervix	Malignant	Squamous cell carcinoma
50	Female	Oromia	2018	Cervix	Malignant	Squamous cell carcinoma
42	Female	Oromia	2015	Cervix	Malignant	Squamous cell carcinoma
60	Female	Addis Ababa	2017	Cervix	Malignant	Squamous cell carcinoma
60	Female	Oromia	2015	Cervix	Malignant	Squamous cell carcinoma
51	Female	Oromia	2015	Cervix	Malignant	Squamous cell carcinoma
58	Female	Addis Ababa	2016	Cervix	Malignant	Squamous cell carcinoma
60	Female	Oromia	2018	Cervix	Malignant	Squamous cell carcinoma
33	Female	Addis Ababa	2018	Cervix	Malignant	Squamous cell carcinoma
56	Female	Addis Ababa	2017	Endometrium	Malignant	Squamous cell carcinoma
54	Female	Oromia	2017	Cervix	Malignant	Squamous cell carcinoma
38	Female	Oromia	2016	Cervix	Malignant	Squamous cell carcinoma
55	Female	Addis Ababa	2016	Cervix	Malignant	Squamous cell carcinoma
50	Female	Oromia	2015	Cervix	Malignant	Squamous cell carcinoma
39	Female	Oromia	2016	Cervix	Malignant	Squamous cell carcinoma
60	Female	Oromia	2017	Cervix	Malignant	Squamous cell carcinoma
36	Female	Oromia	2016	Cervix	Malignant	Squamous cell carcinoma
58	Female	Addis Ababa	2016	Cervix	Malignant	Squamous cell carcinoma
55	Female	Addis Ababa	2017	Cervix	Malignant	Squamous cell carcinoma
60	Female	Oromia	2018	Cervix	Malignant	Squamous cell carcinoma
30	Female	Oromia	2018	Cervix	Malignant	Squamous cell carcinoma
32	Female	Oromia	2015	Cervix	Malignant	Squamous cell carcinoma
57	Female	Addis Ababa	2016	Cervix	Malignant	Squamous cell carcinoma
40	Female	Oromia	2018	Cervix	Malignant	Squamous cell carcinoma
38	Female	Oromia	2015	Others	Malignant	Squamous cell carcinoma
50	Female	Addis Ababa	2018	Cervix	Malignant	Squamous cell carcinoma
60	Female	Amhara	2015	Cervix	Malignant	Squamous cell carcinoma
60	Female	Oromia	2016	Cervix	Malignant	Squamous cell carcinoma
40	Female	Amhara	2018	Ovary	Malignant	Squamous cell carcinoma
70	Female	Addis Ababa	2018	Cervix	Malignant	Squamous cell carcinoma
70	Female	Oromia	2018	Cervix	Malignant	Squamous cell carcinoma
50	Female	Addis Ababa	2015	Cervix	Malignant	Squamous cell carcinoma
40	Female	Addis Ababa	2016	Cervix	Malignant	Squamous cell carcinoma
30	Female	Oromia	2016	Cervix	Malignant	Squamous cell carcinoma
30	Female	Addis Ababa	2015	Others	Malignant	Squamous cell carcinoma
45	Female	Oromia	2016	Cervix	Malignant	Squamous cell carcinoma
53	Female	Oromia	2018	Cervix	Malignant	Squamous cell carcinoma
45	Female	Addis Ababa	2017	Cervix	Malignant	Squamous cell carcinoma
55	Female	Oromia	2016	Cervix	Malignant	Squamous cell carcinoma
56	Female	Addis Ababa	2018	Cervix	Malignant	Squamous cell carcinoma
55	Female	Addis Ababa	2016	Cervix	Malignant	Squamous cell carcinoma
50	Female	Oromia	2018	Ovary	Malignant	Squamous cell carcinoma
56	Female	Oromia	2017	Cervix	Malignant	Squamous cell carcinoma
65	Female	Oromia	2018	Cervix	Malignant	Squamous cell carcinoma
65	Female	Oromia	2015	Cervix	Malignant	Squamous cell carcinoma
40	Female	Addis Ababa	2017	Cervix	Malignant	Squamous cell carcinoma
59	Female	Oromia	2018	Cervix	Malignant	Squamous cell carcinoma
62	Female	Addis Ababa	2018	Cervix	Malignant	Squamous cell carcinoma
60	Female	Addis Ababa	2017	Cervix	Malignant	Squamous cell carcinoma
45	Female	Addis Ababa	2015	Cervix	Malignant	Squamous cell carcinoma
75	Female	Addis Ababa	2015	Cervix	Malignant	Squamous cell carcinoma
35	Female	Tigrai	2018	Cervix	Malignant	Squamous cell carcinoma
85	Female	Addis Ababa	2016	Others	Malignant	Squamous cell carcinoma
48	Female	Addis Ababa	2017	Cervix	Malignant	Squamous cell carcinoma
55	Female	Addis Ababa	2018	Cervix	Malignant	Squamous cell carcinoma
37	Female	Addis Ababa	2016	Cervix	Malignant	Squamous cell carcinoma
35	Female	Amhara	2018	Cervix	Malignant	Squamous cell carcinoma
35	Female	Oromia	2015	Cervix	Malignant	Squamous cell carcinoma
45	Female	Addis Ababa	2016	Cervix	Malignant	Squamous cell carcinoma
60	Female	Addis Ababa	2018	Cervix	Malignant	Squamous cell carcinoma
55	Female	Amhara	2018	Cervix	Malignant	Squamous cell carcinoma
42	Female	Oromia	2018	Cervix	Malignant	Squamous cell carcinoma
50	Female	Oromia	2016	Cervix	Malignant	Squamous cell carcinoma
60	Female	Addis Ababa	2016	Cervix	Malignant	Squamous cell carcinoma
60	Female	Oromia	2015	Cervix	Malignant	Squamous cell carcinoma
35	Female	Addis Ababa	2018	Endometrium	Malignant	Squamous cell carcinoma
38	Female	Oromia	2017	Cervix	Malignant	Squamous cell carcinoma
60	Female	Oromia	2015	Cervix	Malignant	Squamous cell carcinoma
45	Female	Addis Ababa	2016	Cervix	Malignant	Squamous cell carcinoma
40	Female	Addis Ababa	2017	Endometrium	Malignant	Squamous cell carcinoma
42	Female	Addis Ababa	2018	Cervix	Malignant	Squamous cell carcinoma
35	Female	Addis Ababa	2016	Myometrium	Malignant	Squamous cell carcinoma
40	Female	Addis Ababa	2015	Cervix	Malignant	Squamous cell carcinoma
40	Female	Addis Ababa	2015	Cervix	Malignant	Squamous cell carcinoma
42	Female	Oromia	2016	Cervix	Malignant	Squamous cell carcinoma
58	Female	Addis Ababa	2018	Cervix	Malignant	Squamous cell carcinoma
62	Female	Addis Ababa	2015	Cervix	Malignant	Squamous cell carcinoma
45	Female	Addis Ababa	2018	Cervix	Malignant	Squamous cell carcinoma
50	Female	Oromia	2016	Cervix	Malignant	Squamous cell carcinoma
38	Female	Addis Ababa	2016	Cervix	Malignant	Squamous cell carcinoma
70	Female	Addis Ababa	2016	Cervix	Malignant	Squamous cell carcinoma
55	Female	Amhara	2017	Cervix	Malignant	Squamous cell carcinoma
40	Female	Addis Ababa	2015	Cervix	Malignant	Squamous cell carcinoma
50	Female	Oromia	2018	Cervix	Malignant	Squamous cell carcinoma
60	Female	Amhara	2018	Cervix	Malignant	Squamous cell carcinoma
30	Female	Oromia	2017	Cervix	Malignant	Squamous cell carcinoma
40	Female	Oromia	2016	Cervix	Malignant	Squamous cell carcinoma
40	Female	Addis Ababa	2018	Cervix	Malignant	Squamous cell carcinoma
50	Female	Oromia	2015	Cervix	Malignant	Squamous cell carcinoma
36	Female	Oromia	2015	Others	Malignant	Squamous cell carcinoma
45	Female	Addis Ababa	2015	Cervix	Malignant	Squamous cell carcinoma
50	Female	Addis Ababa	2018	Cervix	Malignant	Squamous cell carcinoma
35	Female	Addis Ababa	2018	Cervix	Malignant	Squamous cell carcinoma
60	Female	Addis Ababa	2015	Cervix	Malignant	Squamous cell carcinoma
50	Female	Addis Ababa	2018	Cervix	Malignant	Squamous cell carcinoma
48	Female	Addis Ababa	2017	Cervix	Malignant	Squamous cell carcinoma
45	Female	Addis Ababa	2017	Cervix	Malignant	Squamous cell carcinoma
35	Female	Addis Ababa	2015	Cervix	Malignant	Squamous cell carcinoma
38	Female	Addis Ababa	2018	Cervix	Malignant	Squamous cell carcinoma
69	Female	Addis Ababa	2016	Cervix	Malignant	Squamous cell carcinoma
59	Female	Oromia	2018	Cervix	Malignant	Squamous cell carcinoma
45	Female	Addis Ababa	2015	Cervix	Malignant	Squamous cell carcinoma
43	Female	Addis Ababa	2017	Endometrium	Malignant	Squamous cell carcinoma
46	Female	Addis Ababa	2016	Cervix	Malignant	Squamous cell carcinoma
50	Female	Addis Ababa	2016	Cervix	Malignant	Squamous cell carcinoma
48	Female	Addis Ababa	2015	Cervix	Malignant	Squamous cell carcinoma
42	Female	Addis Ababa	2017	Endometrium	Malignant	Squamous cell carcinoma
55	Female	Addis Ababa	2016	Cervix	Malignant	Squamous cell carcinoma
57	Female	Addis Ababa	2015	Cervix	Malignant	Squamous cell carcinoma
42	Female	Oromia	2017	Cervix	Malignant	Squamous cell carcinoma
55	Female	Oromia	2017	Cervix	Malignant	Squamous cell carcinoma
45	Female	Addis Ababa	2015	Others	Malignant	Squamous cell carcinoma
40	Female	Amhara	2016	Cervix	Malignant	Squamous cell carcinoma
50	Female	Oromia	2016	Myometrium	Malignant	Squamous cell carcinoma
60	Female	Oromia	2016	Cervix	Malignant	Squamous cell carcinoma
60	Female	Addis Ababa	2018	Cervix	Malignant	Squamous cell carcinoma
83	Female	Oromia	2018	Cervix	Malignant	Squamous cell carcinoma
50	Female	Addis Ababa	2016	Cervix	Malignant	Squamous cell carcinoma
32	Female	Oromia	2016	Cervix	Malignant	Squamous cell carcinoma
45	Female	Oromia	2017	Ovary	Malignant	Squamous cell carcinoma
55	Female	Addis Ababa	2015	Cervix	Malignant	Squamous cell carcinoma
50	Female	Oromia	2018	Cervix	Malignant	Squamous cell carcinoma
40	Female	Addis Ababa	2018	Cervix	Malignant	Squamous cell carcinoma
55	Female	Addis Ababa	2015	Cervix	Malignant	Squamous cell carcinoma
20	Female	Oromia	2015	Cervix	Malignant	Squamous cell carcinoma
60	Female	Addis Ababa	2018	Cervix	Malignant	Squamous cell carcinoma
45	Female	Oromia	2016	Cervix	Malignant	Squamous cell carcinoma
40	Female	Oromia	2017	Cervix	Malignant	Squamous cell carcinoma
50	Female	Oromia	2016	Cervix	Malignant	Squamous cell carcinoma
60	Female	Oromia	2016	Cervix	Malignant	Squamous cell carcinoma
45	Female	Oromia	2018	Cervix	Malignant	Squamous cell carcinoma
75	Female	Oromia	2015	Cervix	Malignant	Squamous cell carcinoma
60	Female	Oromia	2015	Cervix	Malignant	Squamous cell carcinoma
70	Female	Oromia	2018	Cervix	Malignant	Squamous cell carcinoma
45	Female	Oromia	2016	Cervix	Malignant	Squamous cell carcinoma
50	Female	Oromia	2015	Cervix	Malignant	Squamous cell carcinoma
70	Female	Oromia	2016	Cervix	Malignant	Squamous cell carcinoma
35	Female	Addis Ababa	2016	Others	Malignant	Squamous cell carcinoma
55	Female	Addis Ababa	2016	Cervix	Malignant	Squamous cell carcinoma
65	Female	Addis Ababa	2015	Cervix	Malignant	Squamous cell carcinoma
30	Female	Addis Ababa	2015	Cervix	Malignant	Squamous cell carcinoma
72	Female	Oromia	2017	Cervix	Malignant	Squamous cell carcinoma
46	Female	Addis Ababa	2015	Cervix	Malignant	Squamous cell carcinoma
50	Female	Oromia	2018	Cervix	Malignant	Squamous cell carcinoma
55	Female	Addis Ababa	2017	Cervix	Malignant	Squamous cell carcinoma
70	Female	Oromia	2015	Cervix	Malignant	Squamous cell carcinoma
47	Female	Oromia	2016	Cervix	Malignant	Squamous cell carcinoma
60	Female	Oromia	2018	Cervix	Malignant	Squamous cell carcinoma
85	Female	Oromia	2016	Cervix	Malignant	Squamous cell carcinoma
50	Female	Addis Ababa	2017	Cervix	Malignant	Squamous cell carcinoma
45	Female	Oromia	2018	Cervix	Malignant	Squamous cell carcinoma
65	Female	Addis Ababa	2017	Cervix	Malignant	Squamous cell carcinoma
47	Female	Oromia	2017	Cervix	Malignant	Squamous cell carcinoma
58	Female	Addis Ababa	2017	Cervix	Malignant	Squamous cell carcinoma
60	Female	Addis Ababa	2015	Others	Malignant	Squamous cell carcinoma
45	Female	Addis Ababa	2018	Cervix	Malignant	Squamous cell carcinoma
38	Female	Oromia	2017	Cervix	Malignant	Squamous cell carcinoma
51	Female	Amhara	2015	Cervix	Malignant	Squamous cell carcinoma
50	Female	Addis Ababa	2017	Cervix	Malignant	Squamous cell carcinoma
38	Female	Oromia	2015	Cervix	Malignant	Squamous cell carcinoma
70	Female	Oromia	2018	Cervix	Malignant	Squamous cell carcinoma
80	Female	Addis Ababa	2015	Others	Malignant	Squamous cell carcinoma
58	Female	Oromia	2016	Cervix	Malignant	Squamous cell carcinoma
42	Female	Addis Ababa	2016	Cervix	Malignant	Squamous cell carcinoma
55	Female	Oromia	2018	Cervix	Malignant	Squamous cell carcinoma
38	Female	Addis Ababa	2018	Cervix	Malignant	Squamous cell carcinoma
45	Female	Addis Ababa	2016	Cervix	Malignant	Squamous cell carcinoma
50	Female	Addis Ababa	2015	Cervix	Malignant	Squamous cell carcinoma
60	Female	Oromia	2016	Cervix	Malignant	Squamous cell carcinoma
60	Female	Oromia	2015	Cervix	Malignant	Squamous cell carcinoma
70	Female	Addis Ababa	2018	Cervix	Malignant	Squamous cell carcinoma
50	Female	Oromia	2016	Cervix	Malignant	Squamous cell carcinoma
57	Female	Oromia	2018	Cervix	Malignant	Squamous cell carcinoma
55	Female	Addis Ababa	2018	Cervix	Malignant	Squamous cell carcinoma
45	Female	Oromia	2018	Cervix	Malignant	Squamous cell carcinoma
57	Female	Addis Ababa	2016	Cervix	Malignant	Squamous cell carcinoma
60	Female	Amhara	2016	Cervix	Malignant	Squamous cell carcinoma
69	Female	Oromia	2016	Endometrium	Malignant	Squamous cell carcinoma
70	Female	Addis Ababa	2018	Cervix	Malignant	Squamous cell carcinoma
38	Female	Oromia	2018	Cervix	Malignant	Squamous cell carcinoma
60	Female	Addis Ababa	2018	Cervix	Malignant	Squamous cell carcinoma
52	Female	Addis Ababa	2017	Cervix	Malignant	Squamous cell carcinoma
65	Female	Addis Ababa	2018	Cervix	Malignant	Squamous cell carcinoma
50	Female	Addis Ababa	2017	Cervix	Malignant	Squamous cell carcinoma
50	Female	Amhara	2018	Cervix	Malignant	Squamous cell carcinoma
65	Female	Addis Ababa	2016	Cervix	Malignant	Squamous cell carcinoma
56	Female	Oromia	2016	Endometrium	Malignant	Squamous cell carcinoma
45	Female	Oromia	2016	Myometrium	Malignant	Squamous cell carcinoma
55	Female	Addis Ababa	2017	Cervix	Malignant	Squamous cell carcinoma
40	Female	Oromia	2018	Cervix	Malignant	Squamous cell carcinoma
48	Female	Oromia	2018	Cervix	Malignant	Squamous cell carcinoma
56	Female	Oromia	2018	Cervix	Malignant	Squamous cell carcinoma
41	Female	Addis Ababa	2016	Cervix	Malignant	Squamous cell carcinoma
48	Female	Addis Ababa	2017	Cervix	Malignant	Squamous cell carcinoma
59	Female	Addis Ababa	2017	Endometrium	Malignant	Squamous cell carcinoma
32	Female	Addis Ababa	2017	Ovary	Malignant	Squamous cell carcinoma
50	Female	Addis Ababa	2016	Cervix	Malignant	Squamous cell carcinoma
48	Female	Addis Ababa	2017	Cervix	Malignant	Squamous cell carcinoma
68	Female	Addis Ababa	2017	Cervix	Malignant	Squamous cell carcinoma
55	Female	Oromia	2017	Cervix	Malignant	Squamous cell carcinoma
55	Female	Addis Ababa	2018	Cervix	Malignant	Squamous cell carcinoma
60	Female	Addis Ababa	2018	Endometrium	Malignant	Squamous cell carcinoma
52	Female	Oromia	2016	Cervix	Malignant	Squamous cell carcinoma
30	Female	Amhara	2016	Cervix	Malignant	Squamous cell carcinoma
73	Female	Oromia	2018	Cervix	Malignant	Squamous cell carcinoma
70	Female	Oromia	2018	Cervix	Malignant	Squamous cell carcinoma
45	Female	Oromia	2017	Cervix	Malignant	Squamous cell carcinoma
47	Female	Oromia	2018	Cervix	Malignant	Squamous cell carcinoma
65	Female	Addis Ababa	2018	Cervix	Malignant	Squamous cell carcinoma
65	Female	Addis Ababa	2016	Cervix	Malignant	Squamous cell carcinoma
50	Female	Addis Ababa	2018	Cervix	Malignant	Squamous cell carcinoma
70	Female	Oromia	2018	Cervix	Malignant	Squamous cell carcinoma
48	Female	Oromia	2018	Cervix	Malignant	Squamous cell carcinoma
40	Female	Oromia	2016	Cervix	Malignant	Squamous cell carcinoma
70	Female	Addis Ababa	2018	Cervix	Malignant	Squamous cell carcinoma
37	Female	Amhara	2018	Ovary	Malignant	Squamous cell carcinoma
50	Female	Addis Ababa	2016	Cervix	Malignant	Squamous cell carcinoma
65	Female	Addis Ababa	2017	Cervix	Malignant	Squamous cell carcinoma
40	Female	Oromia	2016	Cervix	Malignant	Squamous cell carcinoma
60	Female	Addis Ababa	2018	Cervix	Malignant	Squamous cell carcinoma
47	Female	Addis Ababa	2018	Cervix	Malignant	Squamous cell carcinoma
52	Female	Addis Ababa	2018	Cervix	Malignant	Squamous cell carcinoma
70	Female	Addis Ababa	2018	Cervix	Malignant	Squamous cell carcinoma
33	Female	Oromia	2018	Ovary	Malignant	Squamous cell carcinoma
35	Female	Oromia	2018	Cervix	Malignant	Squamous cell carcinoma
55	Female	Amhara	2018	Cervix	Malignant	Squamous cell carcinoma
35	Female	Amhara	2017	Cervix	Malignant	Squamous cell carcinoma
60	Female	Addis Ababa	2018	Cervix	Malignant	Squamous cell carcinoma
80	Female	Addis Ababa	2018	Cervix	Malignant	Squamous cell carcinoma
35	Female	Oromia	2017	Cervix	Malignant	Squamous cell carcinoma
33	Female	Addis Ababa	2018	Cervix	Malignant	Squamous cell carcinoma
47	Female	Oromia	2018	Cervix	Malignant	Squamous cell carcinoma
60	Female	Oromia	2018	Ovary	Malignant	Squamous cell carcinoma
55	Female	Addis Ababa	2017	Cervix	Malignant	Squamous cell carcinoma
45	Female	Addis Ababa	2017	Cervix	Malignant	Squamous cell carcinoma
65	Female	Oromia	2018	Cervix	Malignant	Squamous cell carcinoma
35	Female	Oromia	2018	Cervix	Malignant	Squamous cell carcinoma
25	Female	Addis Ababa	2017	Cervix	Malignant	Squamous cell carcinoma
52	Female	Addis Ababa	2017	Cervix	Malignant	Squamous cell carcinoma
55	Female	Addis Ababa	2017	Cervix	Malignant	Squamous cell carcinoma
65	Female	Addis Ababa	2017	Cervix	Malignant	Squamous cell carcinoma
50	Female	Addis Ababa	2017	Cervix	Malignant	Squamous cell carcinoma
55	Female	Addis Ababa	2018	Cervix	Malignant	Squamous cell carcinoma
50	Female	Amhara	2018	Cervix	Malignant	Squamous cell carcinoma
49	Female	Addis Ababa	2018	Cervix	Malignant	Squamous cell carcinoma
60	Female	Addis Ababa	2018	Cervix	Malignant	Squamous cell carcinoma
35	Female	Oromia	2018	Cervix	Malignant	Squamous cell carcinoma
57	Female	Addis Ababa	2018	Cervix	Malignant	Squamous cell carcinoma
55	Female	Addis Ababa	2018	Cervix	Malignant	Squamous cell carcinoma
67	Female	Addis Ababa	2017	Cervix	Malignant	Squamous cell carcinoma
40	Female	Addis Ababa	2017	Cervix	Malignant	Squamous cell carcinoma
55	Female	Amhara	2018	Cervix	Malignant	Squamous cell carcinoma
60	Female	Oromia	2018	Cervix	Malignant	Squamous cell carcinoma
30	Female	Oromia	2017	Cervix	Malignant	Squamous cell carcinoma
36	Female	Addis Ababa	2018	Cervix	Malignant	Squamous cell carcinoma
60	Female	Oromia	2018	Cervix	Malignant	Squamous cell carcinoma
55	Female	Addis Ababa	2017	Cervix	Malignant	Squamous cell carcinoma
70	Female	Amhara	2018	Cervix	Malignant	Squamous cell carcinoma
58	Female	Addis Ababa	2018	Cervix	Malignant	Squamous cell carcinoma
55	Female	Amhara	2018	Cervix	Malignant	Squamous cell carcinoma
75	Female	Addis Ababa	2017	Cervix	Malignant	Squamous cell carcinoma
47	Female	Addis Ababa	2018	Cervix	Malignant	Squamous cell carcinoma
53	Female	Oromia	2017	Cervix	Malignant	Squamous cell carcinoma
49	Female	Oromia	2018	Cervix	Malignant	Squamous cell carcinoma
60	Female	Oromia	2017	Cervix	Malignant	Squamous cell carcinoma
40	Female	Addis Ababa	2017	Cervix	Malignant	Squamous cell carcinoma
80	Female	Addis Ababa	2018	Cervix	Malignant	Squamous cell carcinoma
28	Female	Oromia	2017	Ovary	Malignant	Squamous cell carcinoma
48	Female	Oromia	2017	Cervix	Malignant	Squamous cell carcinoma
59	Female	Oromia	2017	Cervix	Malignant	Squamous cell carcinoma
75	Female	Oromia	2018	Cervix	Malignant	Squamous cell carcinoma
50	Female	Oromia	2017	Cervix	Malignant	Squamous cell carcinoma
45	Female	Addis Ababa	2018	Cervix	Malignant	Squamous cell carcinoma
64	Female	Oromia	2018	Cervix	Malignant	Squamous cell carcinoma
53	Female	Oromia	2017	Cervix	Malignant	Squamous cell carcinoma
60	Female	Addis Ababa	2017	Cervix	Malignant	Squamous cell carcinoma
54	Female	Addis Ababa	2017	Cervix	Malignant	Squamous cell carcinoma
65	Female	Oromia	2017	Cervix	Malignant	Squamous cell carcinoma
45	Female	Addis Ababa	2017	Cervix	Malignant	Squamous cell carcinoma
57	Female	Addis Ababa	2018	Cervix	Malignant	Squamous cell carcinoma
60	Female	Addis Ababa	2018	Cervix	Malignant	Squamous cell carcinoma
29	Female	Addis Ababa	2017	Cervix	Malignant	Squamous cell carcinoma
73	Female	Addis Ababa	2018	Cervix	Malignant	Squamous cell carcinoma
60	Female	Oromia	2017	Cervix	Malignant	Squamous cell carcinoma
55	Female	Oromia	2017	Cervix	Malignant	Squamous cell carcinoma
65	Female	Addis Ababa	2017	Cervix	Malignant	Squamous cell carcinoma
50	Female	Addis Ababa	2018	Cervix	Malignant	Squamous cell carcinoma
65	Female	Addis Ababa	2017	Cervix	Malignant	Squamous cell carcinoma
83	Female	Oromia	2018	Cervix	Malignant	Squamous cell carcinoma
60	Female	Amhara	2018	Cervix	Malignant	Squamous cell carcinoma
42	Female	Amhara	2017	Cervix	Malignant	Squamous cell carcinoma
51	Female	Addis Ababa	2017	Cervix	Malignant	Squamous cell carcinoma
50	Female	Addis Ababa	2017	Endometrium	Malignant	Squamous cell carcinoma
55	Female	Addis Ababa	2017	Endometrium	Malignant	Squamous cell carcinoma
60	Female	Addis Ababa	2018	Cervix	Malignant	Squamous cell carcinoma
38	Female	Oromia	2018	Cervix	Malignant	Squamous cell carcinoma
38	Female	Oromia	2018	Endometrium	Malignant	Squamous cell carcinoma
30	Female	Oromia	2017	Cervix	Malignant	Squamous cell carcinoma
30	Female	Addis Ababa	2017	Cervix	Malignant	Squamous cell carcinoma
50	Female	Oromia	2018	Cervix	Malignant	Squamous cell carcinoma
65	Female	Addis Ababa	2017	Cervix	Malignant	Squamous cell carcinoma
45	Female	Oromia	2017	Cervix	Malignant	Squamous cell carcinoma
18	Female	Oromia	2018	Ovary	Malignant	Squamous cell carcinoma
35	Female	Addis Ababa	2018	Cervix	Malignant	Squamous cell carcinoma
45	Female	Oromia	2018	Cervix	Malignant	Squamous cell carcinoma
55	Female	Addis Ababa	2018	Cervix	Malignant	Squamous cell carcinoma
65	Female	Addis Ababa	2017	Cervix	Malignant	Squamous cell carcinoma
32	Female	Addis Ababa	2017	Cervix	Malignant	Squamous cell carcinoma
60	Female	Oromia	2017	Cervix	Malignant	Squamous cell carcinoma
61	Female	Oromia	2018	Cervix	Malignant	Squamous cell carcinoma
45	Female	Addis Ababa	2018	Cervix	Malignant	Squamous cell carcinoma
75	Female	Addis Ababa	2017	Cervix	Malignant	Squamous cell carcinoma
55	Female	Addis Ababa	2018	Ovary	Malignant	Squamous cell carcinoma
60	Female	Addis Ababa	2018	Cervix	Malignant	Squamous cell carcinoma
38	Female	Addis Ababa	2017	Cervix	Malignant	Squamous cell carcinoma
40	Female	Oromia	2018	Cervix	Malignant	Squamous cell carcinoma
50	Female	Oromia	2018	Cervix	Malignant	Squamous cell carcinoma
42	Female	Addis Ababa	2018	Cervix	Malignant	Squamous cell carcinoma
70	Female	Addis Ababa	2018	Cervix	Malignant	Squamous cell carcinoma
55	Female	Addis Ababa	2018	Cervix	Malignant	Squamous cell carcinoma
65	Female	Addis Ababa	2018	Cervix	Malignant	Squamous cell carcinoma
45	Female	Addis Ababa	2018	Cervix	Malignant	Squamous cell carcinoma
70	Female	Tigrai	2018	Endometrium	Malignant	Squamous cell carcinoma
50	Female	Oromia	2018	Endometrium	Malignant	Squamous cell carcinoma
40	Female	Addis Ababa	2018	Cervix	Malignant	Squamous cell carcinoma
43	Female	Oromia	2018	Cervix	Malignant	Squamous cell carcinoma
49	Female	Addis Ababa	2017	Cervix	Malignant	Squamous cell carcinoma
30	Female	Oromia	2017	Cervix	Malignant	Squamous cell carcinoma
45	Female	Addis Ababa	2017	Cervix	Malignant	Squamous cell carcinoma
40	Female	Addis Ababa	2015	Cervix	Malignant	Squamous cell carcinoma
45	Female	Addis Ababa	2015	Cervix	Malignant	Squamous cell carcinoma
60	Female	Oromia	2016	Cervix	Malignant	Squamous cell carcinoma
84	Female	Amhara	2015	Cervix	Malignant	Squamous cell carcinoma
50	Female	Oromia	2015	Cervix	Malignant	Squamous cell carcinoma
58	Female	Addis Ababa	2015	Cervix	Malignant	Squamous cell carcinoma
75	Female	Addis Ababa	2015	Cervix	Malignant	Squamous cell carcinoma
50	Female	Amhara	2016	Cervix	Malignant	Squamous cell carcinoma
38	Female	Addis Ababa	2015	Cervix	Malignant	Squamous cell carcinoma
30	Female	Addis Ababa	2016	Cervix	Malignant	Squamous cell carcinoma
37	Female	Addis Ababa	2015	Cervix	Malignant	Squamous cell carcinoma
40	Female	Addis Ababa	2016	Cervix	Malignant	Squamous cell carcinoma
35	Female	Addis Ababa	2015	Others	Malignant	Squamous cell carcinoma
70	Female	Oromia	2016	Myometrium	Malignant	Squamous cell carcinoma
55	Female	Addis Ababa	2016	Cervix	Malignant	Squamous cell carcinoma
50	Female	Addis Ababa	2016	Cervix	Malignant	Squamous cell carcinoma
36	Female	Addis Ababa	2014	Others	Malignant	Squamous cell carcinoma
70	Female	Addis Ababa	2015	Cervix	Malignant	Squamous cell carcinoma
58	Female	Addis Ababa	2014	Cervix	Malignant	Squamous cell carcinoma
50	Female	Oromia	2015	Cervix	Malignant	Squamous cell carcinoma
50	Female	Oromia	2015	Ovary	Malignant	Squamous cell carcinoma
45	Female	Amhara	2016	Cervix	Malignant	Squamous cell carcinoma
55	Female	Addis Ababa	2014	Cervix	Malignant	Squamous cell carcinoma
55	Female	Addis Ababa	2015	Cervix	Malignant	Squamous cell carcinoma
51	Female	Addis Ababa	2015	Cervix	Malignant	Squamous cell carcinoma
52	Female	Amhara	2015	Cervix	Malignant	Squamous cell carcinoma
65	Female	Oromia	2016	Cervix	Malignant	Squamous cell carcinoma
60	Female	Addis Ababa	2016	Cervix	Malignant	Squamous cell carcinoma
55	Female	Addis Ababa	2016	Cervix	Malignant	Squamous cell carcinoma
45	Female	Addis Ababa	2015	Cervix	Malignant	Squamous cell carcinoma
40	Female	Oromia	2016	Cervix	Malignant	Squamous cell carcinoma
42	Female	Addis Ababa	2016	Cervix	Malignant	Squamous cell carcinoma
38	Female	Addis Ababa	2016	Cervix	Malignant	Squamous cell carcinoma
55	Female	Oromia	2016	Cervix	Malignant	Squamous cell carcinoma
50	Female	Addis Ababa	2015	Cervix	Malignant	Squamous cell carcinoma
60	Female	Oromia	2016	Cervix	Malignant	Squamous cell carcinoma
62	Female	Addis Ababa	2016	Cervix	Malignant	Squamous cell carcinoma
67	Female	Oromia	2016	Others	Malignant	Squamous cell carcinoma
50	Female	Oromia	2016	Cervix	Malignant	Squamous cell carcinoma
30	Female	Oromia	2016	Cervix	Malignant	Squamous cell carcinoma
55	Female	Oromia	2016	Others	Malignant	Squamous cell carcinoma
50	Female	Oromia	2016	Cervix	Malignant	Squamous cell carcinoma
50	Female	Addis Ababa	2015	Cervix	Malignant	Squamous cell carcinoma
31	Female	Addis Ababa	2016	Others	Malignant	Squamous cell carcinoma
27	Female	Amhara	2018	Cervix	Malignant	Squamous cell carcinoma
62	Female	Oromia	2015	Cervix	Malignant	Squamous cell carcinoma
40	Female	Oromia	2017	Endometrium	Malignant	Squamous cell carcinoma
45	Female	Amhara	2018	Cervix	Malignant	Squamous cell carcinoma
45	Female	Oromia	2017	Cervix	Malignant	Squamous cell carcinoma
38	Female	Oromia	2017	Cervix	Malignant	Squamous cell carcinoma
67	Female	Addis Ababa	2018	Cervix	Malignant	Squamous cell carcinoma
55	Female	Addis Ababa	2016	Cervix	Malignant	Squamous cell carcinoma
60	Female	Oromia	2017	Cervix	Malignant	Squamous cell carcinoma
60	Female	Addis Ababa	2016	Cervix	Malignant	Squamous cell carcinoma
55	Female	Oromia	2017	Cervix	Malignant	Squamous cell carcinoma
30	Female	Addis Ababa	2017	Cervix	Malignant	Squamous cell carcinoma
32	Female	Amhara	2015	Cervix	Malignant	Squamous cell carcinoma
57	Female	Addis Ababa	2017	Cervix	Malignant	Squamous cell carcinoma
60	Female	Addis Ababa	2017	Cervix	Malignant	Squamous cell carcinoma
45	Female	Addis Ababa	2015	Ovary	Malignant	Squamous cell carcinoma
40	Female	Addis Ababa	2016	Cervix	Malignant	Squamous cell carcinoma
58	Female	Addis Ababa	2018	Cervix	Malignant	Squamous cell carcinoma
56	Female	Amhara	2018	Cervix	Malignant	Squamous cell carcinoma
50	Female	Amhara	2016	Ovary	Malignant	Squamous cell carcinoma
30	Female	Addis Ababa	2015	Others	Malignant	Squamous cell carcinoma
55	Female	Oromia	2015	Cervix	Malignant	Squamous cell carcinoma
40	Female	Oromia	2017	Cervix	Malignant	Squamous cell carcinoma
50	Female	Oromia	2018	Cervix	Malignant	Squamous cell carcinoma
80	Female	Addis Ababa	2015	Cervix	Malignant	Squamous cell carcinoma
56	Female	Oromia	2016	Cervix	Malignant	Squamous cell carcinoma
58	Female	Addis Ababa	2018	Cervix	Malignant	Squamous cell carcinoma
50	Female	Addis Ababa	2016	Cervix	Malignant	Squamous cell carcinoma
33	Female	Oromia	2017	Cervix	Malignant	Squamous cell carcinoma
55	Female	Addis Ababa	2015	Cervix	Malignant	Squamous cell carcinoma
40	Female	Oromia	2014	Cervix	Malignant	Squamous cell carcinoma
50	Female	Oromia	2014	Cervix	Malignant	Squamous cell carcinoma
38	Female	Addis Ababa	2016	Cervix	Malignant	Squamous cell carcinoma
68	Female	Oromia	2014	Cervix	Malignant	Squamous cell carcinoma
37	Female	Addis Ababa	2015	Cervix	Malignant	Squamous cell carcinoma
58	Female	Addis Ababa	2015	Cervix	Malignant	Squamous cell carcinoma
38	Female	Addis Ababa	2015	Cervix	Malignant	Squamous cell carcinoma
60	Female	Oromia	2018	Cervix	Malignant	Squamous cell carcinoma
37	Female	Amhara	2015	Cervix	Malignant	Squamous cell carcinoma
50	Female	Addis Ababa	2014	Endometrium	Malignant	Squamous cell carcinoma
65	Female	Oromia	2015	Cervix	Malignant	Squamous cell carcinoma
51	Female	Oromia	2016	Cervix	Malignant	Squamous cell carcinoma
38	Female	Addis Ababa	2016	Cervix	Malignant	Squamous cell carcinoma
19	Female	Oromia	2018	Cervix	Malignant	Squamous cell carcinoma
23	Female	Addis Ababa	2018	Cervix	Malignant	Squamous cell carcinoma
30	Female	Addis Ababa	2017	Cervix	Malignant	Squamous cell carcinoma
32	Female	Addis Ababa	2017	Cervix	Malignant	Squamous cell carcinoma
60	Female	Addis Ababa	2017	Endometrium	Malignant	Squamous cell carcinoma
35	Female	Addis Ababa	2017	Cervix	Malignant	Squamous cell carcinoma
34	Female	Addis Ababa	2018	Cervix	Malignant	Squamous cell carcinoma
45	Female	Addis Ababa	2018	Cervix	Malignant	Squamous cell carcinoma
23	Female	Oromia	2018	Ovary	Malignant	Squamous cell papilloma
48	Female	Oromia	2016	Cervix	Malignant	Squamous cell carcinoma
57	Female	Oromia	2014	Cervix	Malignant	Squamous cell carcinoma
51	Female	Addis Ababa	2018	Cervix	Malignant	Squamous cell carcinoma
57	Female	Oromia	2018	Cervix	Malignant	Squamous cell carcinoma
34	Female	Addis Ababa	2016	Cervix	Malignant	Squamous cell carcinoma
58	Female	Addis Ababa	2018	Cervix	Malignant	Squamous cell carcinoma
59	Female	Addis Ababa	2018	Cervix	Malignant	Squamous cell carcinoma
50	Female	Addis Ababa	2018	Cervix	Malignant	Squamous cell carcinoma
67	Female	Addis Ababa	2016	Cervix	Malignant	Squamous cell carcinoma
48	Female	Amhara	2017	Cervix	Malignant	Squamous cell carcinoma
77	Female	Addis Ababa	2016	Cervix	Malignant	Squamous cell carcinoma
50	Female	Tigrai	2017	Cervix	Malignant	Squamous cell carcinoma
31	Female	Oromia	2015	Others	Malignant	Squamous intraepithelial neoplasia
62	Female	Oromia	2015	Cervix	Malignant	Squamous cell carcinoma
35	Female	Amhara	2017	Cervix	Malignant	Squamous cell carcinoma
50	Female	Addis Ababa	2018	Cervix	Malignant	Squamous cell metaplasia
55	Female	Addis Ababa	2017	Myometrium	Malignant	Squamous cell metaplasia
31	Female	Oromia	2017	Cervix	Malignant	Squamous cell metaplasia
25	Female	Addis Ababa	2017	Cervix	Malignant	Squamous cell carcinoma
45	Female	Addis Ababa	2018	Cervix	Malignant	Squamous cell carcinoma
46	Female	Addis Ababa	2018	Cervix	Malignant	Squamous cell carcinoma
45	Female	Addis Ababa	2018	Cervix	Malignant	Squamous cell carcinoma
35	Female	Addis Ababa	2017	Cervix	Malignant	Squamous cell carcinoma
45	Female	Amhara	2017	Cervix	Malignant	Squamous cell carcinoma
25	Female	Addis Ababa	2017	Cervix	Malignant	Squamous cell carcinoma
40	Female	Addis Ababa	2017	Cervix	Malignant	Squamous cell carcinoma
40	Female	Addis Ababa	2017	Cervix	Malignant	Squamous cell carcinoma
30	Female	Addis Ababa	2015	Others	Malignant	Squamous cell carcinoma
30	Female	Addis Ababa	2018	Endometrium	Malignant	Stromal sarcoma
43	Female	Addis Ababa	2017	Endometrium	Malignant	Stromal sarcoma
18	Female	Oromia	2018	Endometrium	Malignant	Stromal sarcoma
49	Female	Oromia	2018	breast	Malignant	Stromal sarcoma
23	Female	Addis Ababa	2016	breast	Malignant	Stromal sarcoma
33	Female	Oromia	2017	Endometrium	Malignant	Stromal sarcoma
63	Female	Amhara	2016	Ovary	Malignant	Teratoma
50	Female	Addis Ababa	2016	Ovary	Malignant	Teratoma
28	Female	Addis Ababa	2015	Ovary	Malignant	Teratoma
32	Female	Addis Ababa	2015	Ovary	Malignant	Teratoma
60	Female	Oromia	2014	Ovary	Malignant	Teratoma
15	Female	Addis Ababa	2015	Ovary	Malignant	Teratoma
56	Female	Oromia	2015	Ovary	Malignant	Teratoma
28	Female	Amhara	2014	Ovary	Malignant	Teratoma
30	Female	Addis Ababa	2015	Ovary	Malignant	Teratoma
30	Female	Addis Ababa	2015	Ovary	Malignant	Teratoma
19	Female	Oromia	2015	Ovary	Malignant	Teratoma
23	Female	Addis Ababa	2014	Ovary	Malignant	Teratoma
46	Female	Addis Ababa	2014	Fallopian tubes & broad ligament	Malignant	Teratoma
19	Female	Addis Ababa	2014	Ovary	Malignant	Teratoma
28	Female	Addis Ababa	2015	Ovary	Malignant	Teratoma
30	Female	Addis Ababa	2015	Ovary	Malignant	Teratoma
21	Female	Oromia	2015	Ovary	Malignant	Teratoma
30	Female	Addis Ababa	2015	Ovary	Malignant	Teratoma
28	Female	Oromia	2015	Ovary	Malignant	Teratoma
36	Female	Addis Ababa	2015	Ovary	Malignant	Teratoma
63	Female	Amhara	2015	Ovary	Malignant	Teratoma
28	Female	Addis Ababa	2015	Ovary	Malignant	Teratoma
58	Female	Oromia	2018	Ovary	Malignant	Serous adenocarcinoma
29	Female	Addis Ababa	2014	Ovary	Malignant	Carcinoma
[truncated: 3 more rows]
